# Supplementary material for: SCN10A Mutation in a Patient with Erythromelalgia Enhances C-Fiber Activity Dependent Slowing
Source: PLoS One. 2016 Sep 6;11(9):e0161789. doi: 10.1371/journal.pone.0161789 (PMC5012686; doi:10.1371/journal.pone.0161789)
Supplement: S1 File — (XLSX) [file pone.0161789.s006.xlsx]

## Sheet: Overview
	The figures below are only for coarse data visualization, indicating the data presented in the paper accordingly.
Figure 2
Panel A								Panel B								Panel C
Figure 3
Panel B								Panel D
Figure 4
Panel B								Panel D
Figure 5
Panel A								Panel B						Panel C

## Sheet: Figure 2
	-100 are NaN values
	MK PATIENT									EM patient							HEALTHY
Sweep	fiber1	fiber2	fiber3	fiber4	fiber5	fiber6	fiber7	fiber8		fiber1	fiber2	fiber3	fiber4	fiber5	fiber9		fiber1	fiber2	fiber3	fiber4	fiber5	fiber6	fiber7	fiber8	fiber9	fiber10	fiber11	fiber12	fiber13	fiber14	fiber15	fiber16	fiber17	fiber18	fiber19
1	0	0	0	0	0	0	0	0		0	0	0	0	0	0		0	0	0	0	0	0	0	0	0	0	0	0	0	0	0	0	0	0	0
2	0.72317	0.838112	0.372369	0.571973	0.128961	0.332012	0.350246	0.475151		0.937044	0.523815	0.504414	0	0	0.139113		0.43	0.09	0.05	0.46	0.73	0.53	0.04	0.16	0.17	0.27	0.23	0.1	0.06	0.58	0.41	-0.09	0.4	0.39	0.07
3	1.19564	1.11381	0.858728	1.01195	0.239499	0.567634	0.208254	0.66778		1.40557	0.633451	0.527342	0.040476	-0.133008	0.278225		0.74	0.21	0.29	0.84	1.51	0.79	0.12	0.35	0.38	0.53	0.36	0.19	0.09	0.77	0.79	0.07	0.6	0.73	0.53
4	1.8031	1.56595	1.32989	1.26127	0.589536	0.792546	0.407043	0.860408		1.87409	0.76745	0.561733	-0.129523	-0.0517254	0.534485		1.06	0.33	0.41	1.26	2.66	1.16	0.41	0.51	0.48	0.88	0.53	0.31	0.12	1.41	1.17	0.25	0.81	1.11	0.76
5	2.26593	1.72034	1.86184	1.67925	0.773766	1.0603	0.549034	1.25851		2.61475	0.864904	0.768084	-0.0566664	0.22907	0.790745		1.41	0.46	0.53	1.69	3.03	1.5	0.36	0.74	0.58	1.05	0.7	0.62	0.25	1.84	1.53	0.57	1.28	1.47	0.87
6	2.85411	1.87472	2.4014	2.07524	0.92115	1.30663	0.795153	1.55387		2.98507	1.18163	0.951508	0.137618	0.509865	1.02504		1.86	0.59	0.63	2.12	3.79	1.78	0.41	0.97	0.72	1.23	0.88	0.83	0.39	2.23	1.85	0.94	1.52	1.86	0.93
7	3.3748	2.17247	2.91056	2.48588	1.16065	1.52083	0.927679	1.92629		3.3554	1.32781	1.19225	0.348094	0.894111	1.25934		2.2	0.75	0.79	2.38	4.55	2.12	0.46	1.2	0.84	2.51	1.07	0.99	0.58	2.64	2.18	1.29	1.76	2.21	0.99
8	3.86655	2.43714	3.43491	2.8452	1.5549	1.76716	1.28739	2.22165		3.79306	1.58363	1.44446	0.627378	1.24141	1.4497		2.58	0.92	1.11	2.9	5.24	2.42	0.56	1.42	0.98	3.15	1.19	1.15	0.75	2.99	2.46	1.67	2.2	2.59	1.31
9	4.47401	2.69078	3.94407	3.27785	1.86993	1.99207	1.56191	2.52986		4.5225	1.79072	1.69666	0.906662	1.70694	1.69864		2.89	1.05	1.27	3.22	5.9	2.75	0.67	1.6	1.16	3.47	1.46	1.35	1.02	3.44	2.76	2.07	2.65	2.95	1.58
10	5.00434	3.04367	4.43803	3.6665	2.15549	2.2277	1.87429	2.86375		4.88722	2.13181	1.94887	1.20214	2.03946	1.93293		3.3	1.22	1.42	3.63	6.54	3.05	0.72	1.81	1.31	3.63	1.63	1.57	1.23	3.84	3.05	2.49	2.81	3.38	1.81
11	5.55395	3.34142	4.93199	4.04048	2.4825	2.48474	2.17721	3.1848		5.25194	2.39981	2.24693	1.49761	2.44587	2.16723		3.67	1.4	1.65	4.05	7.15	3.41	0.78	2	1.47	3.71	1.81	1.74	1.7	4.23	3.31	2.83	3.16	3.75	2.09
12	6.09392	3.78253	5.41075	4.40713	2.80951	2.69894	2.47066	3.54437		5.67838	2.64344	2.545	1.8619	2.89662	2.43081		4.04	1.54	1.92	4.49	7.8	3.74	0.76	2.2	1.63	3.79	2	1.98	1.94	4.61	3.68	3.25	3.51	4.11	2.36
13	6.55674	4.06925	5.9123	4.76644	3.1273	2.92385	2.78304	3.81405		5.9982	2.96017	2.85452	2.22618	3.23653	2.69439		4.34	1.76	2.18	4.76	8.36	3.99	1.2	2.49	1.77	4.27	2.16	2.21	2.17	4.99	3.92	3.65	3.84	4.48	2.59
14	7.0485	4.22916	6.34167	5.10376	3.4451	3.14876	3.07649			6.31803	3.10635	3.06087	2.54999	3.66511	3.01655		4.68	1.94	2.49	5.22	8.87	4.31	1.42	2.76	1.78	4.75	2.28	2.47	2.49	5.4	4.18	4.01	4.12	4.82	2.83
15	7.52097	4.38906	6.77103	5.41908	3.73066	3.36296	3.38887			6.83425	3.34998	3.35894	2.90618	4.02719	3.2362		5.02	2.14	2.81	5.52	9.42	4.64	1.53	3.09	2.15	5.69	2.46	2.73	2.8	5.72	4.41	4.44	4.46	5.16	3.09
16	7.94523	4.79709	7.21939	5.78573	4.04845	3.58788	3.70125			7.09236	3.67889	3.61114	3.26237	4.50011	3.63157		5.34	2.36	3.18	5.81	10	4.94	1.59	3.32	2.36	6.17	2.61	3.03	3.34	6.09	4.67	4.84	4.75	5.54	3.3
17	8.42735	5.20512	7.62976	6.13771	4.36625	3.80208	3.95683			7.35047	3.82507	3.84042	3.60236	4.8548	4.20999		5.66	2.59	3.6	5.85	10.39	5.27	1.61	3.67	2.58	6.41	2.75	3.37	3.97	6.42	4.9	5.17	5.05	5.82	3.5
18	8.82268	5.5139	8.02493	6.46037	4.8084	4.00557	4.24082			7.55246	4.0078	4.09263	3.89379	5.2686	4.49919		5.98	2.81	4.01	6.36	10.88	5.54	1.63	4.07	2.79	6.64	3.39	3.73	4.28	6.74	5.16	5.56	5.32	6.15	3.74
19	9.22765	5.86678	8.3821	6.70969	5.02948	4.21977	4.4964			7.81618	4.38543	4.36776	4.18927	5.56418	4.6438		6.31	3.02	4.85	7.14	11.4	5.84	1.64	4.45	2.99	7.01	3.7	4.11	4.59	7.09	5.44	5.96	5.6	6.47	3.95
20	9.59406	6.21967	8.71647	7.03967	5.25055	4.43397	4.80878			8.0799	4.6047	4.60851	4.48474	5.91148	4.7884		6.63	3.26	5.26	7.35	11.82	6.12	2.18	4.81	3.21	7.74	3.86	4.48	5.15	7.4	5.64	6.36	5.9	6.77	4.21
21	10.028	6.58359	9.18003	7.32566	5.50847	4.63746	5.07384			8.36045	4.77525	4.80339	4.97045	6.56913	5.13984		6.96	3.49	5.47	7.81	12.34	6.4	2.44	5.29	3.42	8.12	3.94	4.85	5.43	7.71	5.86	6.65	6.14	7.12	4.44
22	10.404	6.87031	9.5296	7.60431	5.82167	4.83025	5.26316			8.65223	4.95797	5.13585	5.21331	6.83514	5.44736		7.25	3.73	5.68	8.11	12.69	6.69	2.58	5.74	3.66	8.6	3.98	5.24	5.71	8.05	6.1	6.95	6.4	7.38	4.65
23	10.7222	7.21217	10.4187	7.86097	6.21315	4.9909	5.51874			8.88789	5.23815	5.36513	5.45616	7.19722	5.75487		7.54	3.99	6.29	8.54	13.22	6.99	2.71	6.15	3.84	8.98	4	5.67	6.38	8.32	6.33	7.35	6.7	7.68	4.87
24	11.0886	7.21217	10.7227	8.16162	6.4089	5.2051	5.727			9.146	5.43306	5.59441	5.80426	7.61102	6.04774		7.78	4.27	6.6	8.76	13.66	7.2	3.04	6.55	4.04	9.36	4.01	6.08	6.71	8.6	6.5	7.69	6.89	7.97	5.06
25	11.4743	7.53198	11.0343	8.39627	6.60464	5.35504	6.01098			9.35922	5.65233	5.81222	6.04711	7.87704	6.304		8.09	4.53	6.9	8.98	13.95	7.51	3.2	6.93	4.25	10.12	4.02	6.46	7.05	8.89	6.69	8.05	7.14	8.27	5.26
26	11.8889	7.84076	11.893	8.68959	7.23563	5.55853	6.29496			9.57244	5.85942	6.0415	6.35473	8.16523	6.56026		8.32	4.82	7.51	9.36	14.37	7.76	3.28	7.35	4.46	10.5	4.02	6.83	7.44	9.16	6.91	8.38	7.4	8.52	5.46
27	12.1493	8.20468	12.1362	8.90958	7.55112	5.72989	6.49375			9.79688	6.16397	6.29371	6.61378	8.47558	6.99224		8.63	5.11	7.81	9.75	14.7	8.02	3.36	7.77	4.7	10.69	4.18	7.17	7.83	9.43	7.09	8.69	7.65	8.78	5.67
28	12.4867	8.44729	12.9037	9.1809	7.70887	5.87983	6.7588			10.0213	6.1396	6.53445	6.89711	8.76746	7.20823		8.84	5.37	8.12	10.09	15.18	8.24	3.53	8.19	4.9	10.88	4.31	7.52	8.16	9.66	7.27	8.99	7.92	9.03	5.86
29	12.8242	8.76709	13.1317	9.43023	7.78774	6.0619	6.97652			10.1784	6.41978	6.69494	7.2452	9.05934	7.42422		9.06	5.67	8.46	10.45	15.54	8.53	3.69	8.51	5.03	11.25	4.39	7.86	8.5	9.93	7.48	9.34	8.15	9.27	6.01
30	13.1424	9.06484	13.4357	9.64288	7.86662	6.23327	7.16585			10.5151	6.83396	6.8669	7.47187	9.28102	7.71709		9.3	5.94	8.8	10.75	15.93	8.73	3.99	8.99	5.16	11.63	4.46	8.31	8.83	10.17	7.66	9.57	8.36	9.48	6.23
31	13.422	9.37362	13.6181	9.88487	8.14296	6.39392	7.30784			10.661	7.12632	7.07325	7.73901	9.65048	7.89281		9.55	6.22	9.08	10.98	16.19	9.02	4.14	9.35	5.38	11.97	4.59	8.61	9.29	10.37	7.85	9.9	8.6	9.74	6.38
32	13.692	9.67137	13.9068	10.1782	8.39167	6.54386	7.73381			10.8854	7.41869	7.33693	8.53234	9.84261	8.1271		9.73	6.44	9.48	11.21	16.63	9.22	4.29	9.59	5.42	12.31	4.77	8.74	9.52	10.63	8.01	10.21	8.91	10.01	6.6
33	13.962	9.93604	14.1956	10.3835	8.56669	6.70451	7.9468			11.1099	7.65014	7.48596	8.92901	10.153	8.3614		10.01	6.71	9.74	11.6	16.91	9.42	4.9	9.89	5.63	12.6	4.88	9.1	9.75	10.78	8.14	10.48	9.06	10.24	6.75
34	14.232	10.1676	14.4312	10.6402	8.80619	6.82232	8.05329			11.2894	7.8085	7.70377	9.12734	10.4116	8.53712		10.25	7.01	9.95	11.89	17.27	9.69	5.21	10.17	5.84	12.89	5.09	9.46	10.07	11.05	8.3	10.7	9.22	10.45	6.97
35	14.5309	10.4874	14.6212	10.8822	9.00884	6.96155	8.15979			11.5251	7.82068	7.89866	9.2265	10.6185	8.94714		10.48	7.25	10.28	12.19	17.54	9.87	5.36	10.51	6.06	13.1	5.2	9.66	11.05	11.25	8.47	10.98	9.51	10.67	7.11
36	14.7527	10.7631	14.9099	11.0728	9.2115	7.28821	8.4627			11.7607	8.29577	8.09355	9.27609	10.9436	9.35715		10.64	7.48	10.56	12.44	17.76	10.09	5.51	10.82	6.25	13.46	5.25	10.02	11.54	11.47	8.65	11.24	9.67	10.9	7.26
37	15.0419	11.0388	15.0847	11.2928	9.6168	7.45154	8.57156			11.9	8.42977	8.25404	9.32567	11.1579	9.63538		10.86	7.7	11.18	12.72	17.71	10.29	5.75	11.1	6.35	13.82	5.31	10.44	11.79	11.67	8.79	11.49	9.84	11.14	7.45
38	15.2251	11.3035	15.3583	11.5348	9.81945	7.5332	8.68042			12.1	8.81959	8.44893	9.54424	11.3944	9.76717		11.06	7.98	11.49	12.99	18.04	10.53	5.92	11.38	6.45	14.26	5.44	10.58	11.91	11.9	8.95	11.76	10.09	11.32	7.63
39	15.5723	11.5571	15.5483	11.7255	9.92078	7.57403	8.88868			12.3	8.90486	8.63235	9.7871	11.616	9.9136		11.3	8.21	11.64	13.32	18.41	10.69	6.09	11.67	6.44	14.48	5.52	10.84	11.97	12.08	9.09	12.02	10.27	11.59	7.8
40	15.7555	11.8549	15.7915	11.9161	10.0221	7.61487	8.95494			12.5	9.05104	8.78138	10.03	11.8377	10.0454		11.48	8.4	11.72	13.65	18.8	10.91	6.52	11.83	6.65	14.71	5.64	11.08	12	12.28	9.26	12.26	10.51	11.75	7.99
41	15.9772	12.0644	15.9967	12.1141	10.1971	7.79694	9.27679			12.7	9.42868	8.97627	10.2647	12.1481	10.3383		11.65	8.64	11.76	13.98	19.24	11.15	6.74	12.05	6.88	14.96	5.77	11.44	12.03	12.43	9.43	12.53	10.7	11.94	8.1
42	16.2376	12.3401	16.1486	12.4074	10.3906	7.93617	9.43771			12.9	9.68449	9.17116	10.5157	12.3106	10.6311		11.83	8.86	11.79	14.14	19.38	11.28	6.85	12.28	7.1	15.22	5.89	11.67	12.24	12.62	9.59	12.79	10.87	12.17	8.26
43	16.4497	12.5937	16.4222	12.5907	10.538	8.01114	9.59864			13.1	10.1474	9.34312	10.7342	12.5397	10.8215		12	9.11	12.53	14.31	19.74	11.45	6.96	12.54	7.24	15.48	5.99	11.82	12.47	12.79	9.72	13.02	11.05	12.35	8.39
44	16.6908	12.8363	17.015	12.7667	10.7682	8.19321	9.83529			13.3	10.5859	9.48068	10.9852	12.7614	10.9386		12.21	9.29	12.9	14.5	20.21	11.67	7.08	12.8	8.05	15.74	6.1	12.17	12.72	12.93	9.9	13.22	11.24	12.53	8.58
45	16.8643	13.1231	17.1822	12.8767	10.8604	8.30031	9.92995			13.5	10.793	9.73289	11.2119	12.9535	11.0558		12.36	9.48	13.08	14.77	20.32	11.83	7.19	12.93	8.46	15.99	6.2	12.38	12.93	13.15	10.03	13.48	11.43	12.74	8.75
46	17.0861	13.3657	17.3949	13.0014	11.1091	8.45025	10.0956			13.7	10.8905	9.8246	11.6045	13.1826	11.129		12.54	9.72	13.18	15.04		12.06	7.4	13.06	8.86	16.18	6.3	12.6	13.09	13.28	10.18	13.65	11.63	12.93	8.89
47	17.2886	13.6028	17.5621	13.3607	11.2564	8.56806	10.2613			13.9	10.8296	9.95071	11.8008	13.3747	11.4658		12.66	9.93	13.22	15.31		12.21	7.62	13.28	8.92	16.48	6.39	12.83	13.33	13.44	10.29	13.91	11.73	13.08	9.06
48	17.5971	13.8399	17.7977	13.5734	11.4038	8.66445	10.4932			14.1	11.0732	10.1685	11.8989	13.5668	11.5537		12.8	10.12	13.24	15.62		12.4	7.73	13.56	9.1	16.63	6.46	12.99	13.53	13.58	10.41	14.1	11.9	13.28	9.18
49	17.7418	14.0825	17.9345	13.742	11.8091	8.80368	10.6091			14.3	11.4387	10.3176	11.9971	13.7368	11.7294		13.04	10.29	13.27	15.85		12.59	7.84	13.73	9.79	16.77	6.53	13.17	13.73	13.81	10.55	14.35	12.11	13.43	9.33
50	17.9732	14.27	18.1853	13.9034	12.0118	8.9215	10.7251			14.5	11.8041	10.4322	12.1792	13.9585	11.9051		13.19	10.46	13.63	16.2		12.76	8.04	13.95	10.13	17	6.58	13.32	13.9	13.93	10.68	14.52	12.28	13.64	9.47
51	18.2335	14.4354	18.6944	14.0647	12.1131	9.05002	-100			14.7	11.8894	10.6041	12.3614	14.1358	12.0076		13.29	10.69	13.81	16.4		12.95	8.16	14.12	10.3	17.22	6.77	13.48	14.3	14.11	10.8	14.73	12.42	13.77	9.61
52	18.4167	14.689	18.8084	14.2773	12.1638	9.10357	-100			14.9	11.865	10.7417	12.5476	14.3944	12.1101		13.49	10.88	13.98	16.59		13.1	8.56	14.27	10.38	17.43	6.86	13.66	14.5	14.24	10.93	14.9	12.55	13.97	9.78
53	18.6482	14.8985	19.0364	14.402	12.2144	9.23744	-100			15.1	12.2061	10.9481	12.8107	14.5053	12.2273		13.59	11.09	14.15	16.7		13.3	8.76	14.43	10.47	17.69	6.97	13.73	14.6	14.4	11.09	15.11	12.74	14.18	9.9
54	18.8699	15.1301	19.2188	-100	12.4493	9.37132	-100			15.3	12.3645	11.0512	12.9422	14.7344	12.3737		13.79	11.23	14.27	17.06		13.47	8.86	14.67	10.71	17.89	7.07	14.01	14.69	14.58	11.23	15.39	12.87	14.26	10.03
55	19.0724	15.3397	19.4164	-100	12.5668	9.457	-100			15.5	12.6081	11.1659	13.0737	14.8748	12.4616		13.85	11.38	14.38	17.28		13.6	8.91	14.81	10.95	18.09	7.14	14.19	14.9	14.7	11.38	15.53	12.99	14.45	10.17
56	19.2942	15.5271	19.614	-100	12.6842	9.63907	-100			15.4304	12.5959	11.3493	13.2923	15.089	12.7178		14.04	11.55	14.74	17.51		13.78	8.96	14.97	11.15	18.38	7.21	14.38	15.1	14.86	11.49	15.7	13.15	14.6	10.3
57	19.4485	15.7146	19.9407	-100	12.8132	9.66049	-100			15.4304	12.8152	11.4811	13.4218	15.1851	12.846		14.2	11.75	14.9	17.83		13.95	9.07	15.15	11.55	18.52	7.43	14.56	15.24	14.97	11.65	15.82	13.28	14.76	10.45
58	19.6895	15.9131	20.0167	-100	12.9422	9.81043	-100			15.5314	12.8517	11.613	13.5878	15.3772	12.91		14.37	11.96	15.06	17.99		14.11	9.18	15.29	11.95	18.67	7.54	14.82	15.47	15.09	11.72	16.09	13.41	14.95	10.57
59	19.9113	16.0785	20.7501	-100	13.0711	9.92824	-100			15.7839	13.1807	11.7276	13.7537	15.5693	12.9741		14.53	12.12	15.2	18.19		14.29	9.39	15.46	12.2	18.79	7.6	14.82	15.69	15.24	11.92	16.29	13.63	15.13	10.69
60	19.9884	16.2936	21.1167	-100	13.1909	10.0032	-100			15.9101	13.1928	11.8652	14.1464	15.6728	13.1205		14.64	12.24	15.34	18.38		14.35	9.47	15.63	12.48	18.91	7.63	15.06	15.84	15.39	12.02	16.44	13.76	15.24	10.81
61	20.1523	16.5086	21.3001	-100	13.3198	10.1317	-100			16.0364	13.4121	11.8996	14.3427	15.791	13.3548		14.77	12.37	15.57	18.77		14.57	9.53	15.78	12.77	19.18	7.65	15.35	16	15.53	12.12	16.66	13.86	15.42	10.96
62	20.3934	16.6961	21.3917	-100	13.4488	10.2388	-100			16.1598	13.5827	12.1862	14.4408	15.9758	13.3109		14.91	12.5	15.68	19.03		14.68	9.75	15.86	12.91	19.32	7.88	15.4	16.16	15.62	12.23	16.81	14.07	15.62	11.08
63	20.567	16.8725	21.4834	-100	13.5409	10.3352	-100			16.2945	13.8507	12.3123	14.4899	16.1901	13.3841		15.06	12.65	15.79	19.44		14.83	9.87	16.03	13.05	19.45	7.99	15.52	16.28	15.77	12.34	16.93	14.19	15.78	11.2
64	20.8466	17.0931	21.9698	-100	13.6791	10.4423	-100			16.7434	14.009	12.4613	14.539	16.3452	13.5598		15.18	12.79	15.95	19.65		14.97	9.99	16.18	13.49	19.58	8.05	15.7	16.56	15.89	12.46	17.15	14.36	15.93	11.33
65	20.9044	17.2034	22.1217	-100	13.8357	10.5494	-100			16.9678	14.143	12.5874	14.7009	16.4782	13.6477		15.32	12.96	16.12	19.89		15.15	10.1	16.34	13.71	19.82	8.07	16	16.67	16.03	12.58	17.27	14.47	16.07	11.45
66	21.0635	17.457	22.2509	-100	13.9646	10.5923	-100			17.08	14.1308	12.7135	14.8547	16.6039	13.7502		15.46	13.05	16.28	20.27		15.34	10.22	16.84	13.82	20.38	8.09	15.98	16.86	16.13	12.64	17.47	14.66	16.21	11.57
67	21.2226	17.6665	22.4561	-100	14.0936	10.7422	-100			17.1361	14.2283	12.8855	14.9842	16.7516	13.8527		15.52	13.27	16.5	20.6		15.44	10.34	17.09	13.88	20.66	8.1	16.3	17	16.27	12.78	17.6	14.79	16.47	11.72
68	21.4492	17.8099	22.5929	-100	14.1581	10.8279	-100			17.1642	14.2526	13.0001	15.1137	16.8477	13.9552		15.61	13.4	16.61	20.67		15.59	10.47	17.22	13.93	20.8	8.15	16.43	17.14	16.39	12.92	17.72	14.92	16.6	11.8
69	21.6758	17.9753	22.7069	-100	14.3055	10.9457	-100			17.1782	14.4963	13.1148	15.2595	16.9807	14.1163		15.85	13.56	16.72	20.99		15.75	10.84	17.28	14.39	20.87	8.25	16.64	17.3	16.5	13.01	18.03	15.01	16.72	11.92
70	21.9555	18.2069	22.8285	-100	14.416	11.0314	-100			17.1922	14.7277	13.2523	15.4052	17.2098	14.2627		15.91	13.7	16.88	21.16		15.83	11.03	17.31	14.62	20.91	8.36	16.76	17.47	16.61	13.1	18.2	15.18	16.83	12.07
71	22.1387	18.4605	22.9881	-100	14.5634	11.1385	-100			17.355	14.7277	13.3555	15.5144	17.3945	14.292		16.04	13.87	17.01	21.32		16.04	11.12	17.33	14.74	20.92	8.43	16.89	17.63	16.7	13.22	18.28	15.4	16.89	12.21
72	22.3219	18.5873	23.4364	-100	14.6555	11.2027	-100			17.5177	14.6912	13.4931	15.6237	17.4758	14.4677		16.16	14	17.11	21.57		16.2	11.17	17.34	14.8	20.93	8.5	16.84	17.79	16.85	13.33	18.48	15.44	17.1	12.32
73	22.4279	18.7142	23.4972	-100	14.7568	11.2884	-100			17.6636	15.0079	13.6306	15.8018	17.5571	14.5702		16.31	14.12	17.23	22.09		16.32	11.19	17.5	14.85	20.94	8.57	17.14	17.96	16.93	13.42	18.62	15.58	17.22	12.39
74	22.6111	18.9127	23.7176	-100	14.8213	11.3741	-100			17.7533	15.1054	13.6994	15.9637	17.7566	14.6288		16.43	14.24	17.37	22.41		16.46	11.22	17.69	15.01	21.07	8.65	17.25	18.05	17.07	13.5	18.69	15.71	17.35	12.53
75	22.6979	19.034	23.8392	-100	14.9871	11.4812	-100			17.8768	15.2881	13.8255	16.0852	17.897	14.7606		16.52	14.36	17.52	22.6		16.56	11.38	17.77	15.34	21.19	8.73	17.36	18.25	17.22	13.58	18.91	15.76	17.45	12.63
76	23.0257	19.1994	24.0368	-100	15.0792	11.5562	-100			18.0002	15.3977	13.9402	16.1985	18.0152	14.8631		16.61	14.54	17.68	22.9		16.71	11.47	17.95	15.51	21.36	8.72	17.51	18.42	17.32	13.7	19.03	15.93	17.53	12.73
77	23.1222	19.4089	24.1508	-100	15.2082	11.6419	-100			18.1349	15.3003	14.0433	16.3361	18.0965	14.9363		16.72	14.64	17.81	23.71		16.9	11.55	18.1	15.59	21.45	8.82	17.68	18.58	17.42	13.87	19.14	15.94	17.73	12.89
78	23.3729	19.5412	24.3484	-100	15.3371	11.6847	-100			18.2696	15.4586	14.1694	16.4656	18.2665	15.0242		16.82	14.78	17.93	23.9		16.99	11.77	18.19	15.67	21.53	8.92	17.87	18.71	17.53	13.98	19.3	16.15	17.84	12.96
79	23.4789	19.7508	24.8195	-100	15.4108	11.7918	-100			18.4154	15.5317	14.2611	16.5952	18.429	15.2145		16.98	14.92	18.07	24.3		17.22	11.89	18.28	15.87	21.75	9.01	17.97	18.88	17.68	14.06	19.42	16.27	17.95	13.05
80	23.6525	19.9052	24.9335	-100	15.5398	11.8882	-100			18.5613	15.617	14.2841	16.6923	18.562	15.3463		17.07	15.07	18.21	24.68		17.28	11.95	18.37	16.07	21.87	9.04	18.15	19	17.76	14.13	19.66	16.38	18.12	13.17
81	23.7586	20.0485	25.1463	-100	15.5951	11.9953	-100			18.6511	15.7023	14.4904	16.8461	18.7061	15.3317		17.18	15.19	18.34	24.9		17.29	11.98	18.5	16.3	21.98	9.17	18.24	19.15	17.88	14.24	19.68	16.55	18.24	13.29
82	24.0189	20.2581	25.5871	-100	15.7332	12.081	-100			18.797	15.8606	14.5707	17.0161	18.8502	15.4928		17.29	15.28	18.43	25.07		17.49	12.01	18.63	16.42	22.13	9.23	18.47	19.3	18	14.36	19.88	16.59	18.38	13.4
83	24.125	20.3573	25.6706	-100	15.8161	12.1666	-100			18.9429	16.0068	14.777	17.0809	18.9167	15.5367		17.38	15.47	18.55	25.24		17.59	12.3	18.76	16.48	22.29	9.28	18.54	19.44	18.1	14.47	20.04	16.78	18.5	13.47
84	24.231	20.5668	25.853	-100	16.005	12.2523	-100			19.1056	16.0434	14.8802	17.1456	19.035	15.7417		17.52	15.64	18.65	25.42		17.76	12.44	18.94	16.53	22.46	9.35	18.62	19.36	18.16	14.58	20.17	16.8	18.63	13.57
85	24.3853	20.633	25.9822	-100	16.0994	12.3059	-100			19.187	16.0312	14.9318	17.3318	19.168	15.8149		17.61	15.76	18.77	25.6		17.85	12.51	19.05	16.79	22.55	9.41	18.79	19.55	18.27	14.66	20.24	16.97	18.73	13.69
86	24.6939	20.8425	26.0886	-100	16.1466	12.3916	-100			19.2683	16.2139	14.9834	17.4209	19.2788	15.8881		17.74	15.88	18.79			18.04	12.55	19.2	17.09	22.64	9.41	19.03	19.84	18.37	14.8	20.33	17.18	18.88	13.82
87	24.8385	20.9859	26.1494	-100	16.1938	12.4772	-100			19.3974	16.5306	15.2012	17.5342	19.3453	15.976		17.86	15.96	18.81			18.16	12.59	19.3	17.23	22.78	9.5	18.97	19.97	18.53	14.83	20.53	17.13	19.02	13.92
88	24.9542	21.0631	26.347	-100	16.3043	12.5629	-100			19.5264	16.4088	15.2585	17.6475	19.4857	16.1224		17.98	16.09	19.05			18.26	12.71	19.42	17.31	22.91	9.65	19.19	20.12	18.56	14.9	20.69	17.33	19.15	14.01
89	25.1567	21.2726	26.423	-100	16.3965	12.6379	-100			19.6611	16.5185	15.419	17.7609	19.6187	16.2249		18.05	16.21	19.29			18.4	12.76	19.45	17.38	23.04	9.68	19.33	20.28	18.7	15.07	20.8	17.44	19.22	14.12
90	25.364	21.3498	26.537	-100	16.5162	12.7343	-100			19.8294	16.8839	15.5107	17.8661	19.6926	16.2689		18.2	16.38	20.01			18.48	12.82	19.55	17.51	23.11	9.74	19.45	20.58	18.81	15.12	20.9	17.5	19.36	14.24
91	25.5713	21.5262	26.6282	-100	16.6083	12.7985	-100			19.9136	16.8839	15.591	18.0118	19.8404	16.3567		18.3	16.51	20.37			18.62	12.93	19.68	17.64	23.21	9.77	19.57	20.73	18.91	15.27	21.1	17.63	19.48	14.38
92	25.5906	21.7247	26.8333	-100	16.6728	12.8842	-100			19.9978	16.8961	15.7171	18.1332	19.966	16.3421		18.45	16.68	20.54			18.81	13.03	19.88	18	23.32	9.84	19.73	20.81	19.03	15.39	21.19	17.7	19.57	14.46
93	25.7352	21.8019	26.9473	-100	16.7557	12.9699	-100			20.11	16.9083	15.8317	18.2061	20.003	16.5471		18.52	16.78	20.63			18.89	13.11	20.08	18.17	23.6	9.93	19.79	20.85	19.12	15.48	21.34	17.78	19.72	14.53
94	25.9377	21.9563	27.4565	-100	16.8478	13.0556	-100			20.2334	17.0423	15.9349	18.3275	20.1434	16.6935		18.66	16.89	20.68			19.02	13.31	20.14	18.26	23.73	9.96	19.94	20.88	19.22	15.54	21.42	17.98	19.81	14.62
95	26.1884	22.1328	27.8593	-100	16.9399	13.0984	-100			20.5084	17.091	16.0037	18.4328	20.1877	16.7887		18.79	17.04	20.7			19.14	13.41	20.26	18.3	23.8	10.02	20.04	20.98	19.31	15.64	21.56	18.08	19.94	14.83
96	26.1691	22.1989	28.072	-100	17.0505	13.2055	-100			20.6458	17.2128	16.1298	18.5623	20.3466	16.8839		18.82	17.18	20.71			19.27	13.47	20.38	18.35	23.87	10.07	20.21	21.16	19.45	15.72	21.58	18.19	20.11	14.85
97	26.2752	22.3533	28.1328	-100	17.1426	13.2484	-100			20.7146	17.2006	16.1986	18.6837	20.5054	17.0157		18.89	17.31	20.72			19.34	13.52	20.51	18.42	23.99	10.19	20.31	21.53	19.53	15.84	21.79	18.26	20.21	14.95
98	26.4873	22.5739	28.262	-100	17.2255	13.3233	-100			20.7489	17.1397	16.3247	18.789	20.5793	17.1767		19.04	17.41	20.72			19.52	13.67	20.6	18.49	24.1	10.22	20.4	21.72	19.62	15.93	21.85	18.39	20.3	15.03
99	26.6705	22.607	28.4292	-100	17.2992	13.4304	-100			20.7833	17.4077	16.4278	18.8294	20.7345	17.3378		19.09	17.51	20.72			19.68	13.74	20.7	18.64	24.19	10.29	20.58	21.81	19.69	16.02	21.96	18.37	20.41	15.12
100	26.7091	22.7944	28.5356	-100	17.3821	13.484	-100			20.8843	17.5539	16.6571	18.9913	20.7936	17.4843		19.24	17.62	20.72			19.75	13.78	20.8	18.72	24.44	10.33	20.7	21.86	19.81	16.1	22.15	18.6	20.59	15.29
101	26.9984	23.004	28.6496	-100	17.5295	13.5804	-100			21.5127	17.627	16.5998	19.1411	20.9118	17.8357		19.3	17.7	20.72			19.85	13.82	21	18.79	24.57	10.37	20.83	21.88	19.92	16.19	22.2	18.76	20.65	15.29
102	27.1334	23.1584	28.7028	-100	17.6032	13.6339	-100			21.827	17.7001	16.6456	19.216	21.0227	18.1139		19.46	17.8	20.78			19.95	13.89	21.08	19	24.63	10.52	20.94	21.91	20	16.27	22.36	18.76	20.78	15.43
103	27.1719	23.2576	28.8624	-100	17.6861	13.6982	-100			21.9841	17.761	16.8176	19.2909	21.1335	18.1871		19.53	17.92	20.88			20.06	14.01	21.21	19.22	24.66	10.57	21.08	22.07	20.08	16.36	22.5	18.87	20.95	15.51
104	27.4419	23.3789	29.0144	-100	17.7137	13.7517	-100			22.0626	17.8219	17.0469	19.3961	21.2148	18.2604		19.58	17.97	20.98			20.21	14.22	21.33	19.26	24.69	10.62	21.07	22.17	20.14	16.46	22.52	19	21.02	15.6
105	27.4708	23.5664	29.1056	-100	17.815	13.8374	-100			22.1019	17.9803	17.1615	19.4811	21.3552	18.275		19.71	18.09	21.07			20.28	14.33	21.42	19.61	24.85	10.67	21.31	22.28	20.25	16.51	22.68	19.06	21.12	15.73
106	27.519	23.6601	29.2347	-100	17.9256	13.9017	-100			22.1215	17.9559	17.2188	19.5661	21.4808	18.3482		19.84	18.21	21.19			20.34	14.38	21.52	19.78	24.92	10.74	21.3	22.33	20.38	16.62	22.78	19.15	21.22	15.8
107	27.6637	23.7539	29.7059	-100	17.9532	13.9874	-100			22.1314	18.1021	17.2475	19.6875	21.5473	18.7729		19.94	18.29	21.31			20.46	14.41	21.61	19.87	24.98	10.77	21.5	22.45	20.44	16.73	22.95	19.3	21.34	15.93
108	27.8372	23.9082	29.9415	-100	18.119	14.0088	-100			22.1363	18.1143	17.2762	19.7482	21.6803	18.9047		20.04	18.38	21.49			20.56	14.42	21.73	19.95	25.05	10.81	21.64	22.57	20.56	16.78	23	19.39	21.45	16
109	27.9144	24.0626	30.2911	-100	18.2019	14.1159	-100			22.1387	18.1021	17.3564	19.809	21.7616	18.9486		20.15	18.47	21.57			20.73	14.43	21.82	20.08	25.15	10.87	21.79	22.69	20.62	16.86	23.15	19.41	21.57	16.07
110	28.0397	24.1619	30.3898	-100	18.2434	14.2123	-100			22.1399	18.2483	17.4367	19.9101	21.8872	19.0511		20.2	18.59	21.66			20.81	14.79	21.88	20.2	25.24	10.91	21.92	22.83	20.69	16.93	23.27	19.56	21.68	16.15
111	28.0976	24.3273	30.5266	-100	18.2641	14.2337	-100			22.1406	18.4432	17.5169	20.0113	21.9981	19.139		20.35	18.69	21.75			20.91	14.97	22.02	20.43	25.37	11.01	21.98	22.97	20.79	17.01	23.35	19.66	21.83	16.24
112	28.3097	24.3604	30.709	-100	18.2745	14.3301	-100			22.1412	18.3092	17.6201	20.149	22.0646	19.2268		20.38	18.79	21.86			21.04	15.05	22.13	20.54	25.47	11.11	22.13	23.09	20.92	17.15	23.47	19.77	21.87	16.33
113	28.6858	24.5699	30.7318	-100	18.2848	14.3729	-100			22.3768	18.5528	17.7118	20.234	22.2198	19.3147		20.49	18.89	21.92			21.13	15.1	22.27	20.66	25.56	11.12	22.2	23.21	20.96	17.16	23.56	19.83	21.98	16.42
114	28.6279	24.6802	30.9218	-100	18.5427	14.4051	-100			22.4947	18.4554	17.8035	20.319	22.301	19.3293		20.5	18.97	21.98			21.2	15.12	22.34	20.97	25.59	11.13	22.45	23.33	21.03	17.25	23.64	19.9	22.12	16.43
115	28.6761	24.8236	31.0358	-100	18.6533	14.5122	-100			22.5536	18.4066	17.9525	20.4161	22.3454	19.4172		20.61	19.09	22.09			21.36	15.13	22.48	21.29	25.78	11.14	22.48	23.42	21.15	17.32	23.81	20.04	22.25	16.57
116	28.9557	24.9338	31.2942	-100	18.7178	14.5764	-100			22.583	18.6381	17.9869	20.4849	22.4488	19.4904		20.75	19.15	22.21			21.45	15.14	22.56	21.45	25.86	11.23	22.62	23.57	21.25	17.45	23.93	20.26	22.36	16.68
117	28.9365	25.0331	31.5525	-100	18.7822	14.6407	-100			22.6125	18.6746	18.0672	20.5537	22.5523	19.549		20.83	19.19	22.26			21.54	15.14	22.69	21.53	25.93	11.33	22.71	23.67	21.33	17.5	24.01	20.46	22.43	16.74
118	29.1775	25.1764	31.9629	-100	18.8467	14.7049	-100			22.7696	18.699	18.1474	20.7116	22.7444	19.6222		20.9	19.29	22.39			21.61	15.14	22.76	21.57	26.06	11.35	22.88	23.79	21.41	17.56	24.14	20.65	22.57	16.82
119	29.1293	25.2426	32.5025	-100	18.9112	14.7906	-100			23.1287	18.8574	18.2506	20.7905	22.7961	19.6954		20.93	19.34	22.52			21.8	15.21	22.85	21.59	26.18	11.4	22.99	23.9	21.48	17.64	24.17	20.49	22.64	16.9
120	29.4379	25.4742	32.6317	-100	18.9849	14.812	-100			23.3083	18.7721	18.2965	20.8694	22.907	20.0835		21.06	19.46	22.58			21.83	15.27	22.9	21.61	26.3	11.44	23	24	21.57	17.71	24.3	20.48	22.77	16.96
121	29.3125	25.5734	32.6773	-100	19.0954	14.8977	-100			23.398	19.1132	18.4455	20.9504	22.9587	20.2775		21.16	19.51	22.64			21.99	15.38	23.01	21.96	26.36	11.47	23.19	24.05	21.67	17.83	24.34	20.64	22.86	17.03
122	29.5728	25.7058	32.7229	-100	19.1691	14.962	-100			23.4429	19.0888	18.5257	21.007	23.0474	20.3745		21.26	19.59	22.75			22.09	15.44	23.11	22.13	26.41	11.49	23.26	24.16	21.76	17.87	24.5	20.73	22.98	17.13
123	29.6018	25.7499	33.0724	-100	19.2152	15.0369	-100			23.4654	19.3324	18.5831	21.1689	23.136	20.4715		21.33	19.7	22.94			22.19	15.49	23.31	22.22	26.57	11.69	23.35	24.27	21.81	17.94	24.58	20.78	23.09	17.22
124	29.8718	25.9263	33.194	-100	19.2889	15.0798	-100			23.4766	19.0888	18.7092	21.2742	23.2986	20.5374		21.41	19.8	23.03			22.36	15.55	23.4	22.26	26.65	11.71	23.5	24.38	21.9	18.05	24.72	20.94	23.17	17.3
125	29.785	26.0146	33.1636	-100	19.3441	15.1762	-100			23.4878	19.235	18.7665	21.3268	23.4021	20.6033		21.52	19.85	23.08			22.45	15.6	23.49	22.31	26.73	11.81	23.64	24.5	21.94	18.12	24.71	21.04	23.29	17.38
126	29.9875	26.1689	33.2852	-100	19.4455	15.2512	-100			23.5552	19.5761	18.8467	21.3794	23.4833	20.6912		21.58	19.9	23.12			22.58	15.71	23.55	22.46	26.77	11.82	23.68	24.59	22.03	18.21	24.84	21.13	23.32	17.47
127	30.2092	26.3123	33.498	-100	19.5376	15.2726	-100			23.6562	19.5517	18.904	21.4766	23.5572	20.7644		21.74	20	23.19			22.65	15.76	23.65	22.62	26.9	11.74	23.8	24.71	22.07	18.29	24.88	21.14	23.41	17.55
128	30.2478	26.3895	33.498	-100	19.5836	15.3261	-100			23.7459	19.6613	19.0531	21.5251	23.6607	20.8742		21.71	20.08	23.29			22.72	15.82	23.78	22.76	27.02	11.7	23.95	24.82	22.19	18.37	25.04	21.22	23.54	17.66
129	30.3539	26.4998	33.536	-100	19.6297	15.4011	-100			23.8357	19.5883	19.0645	21.5737	23.7494	20.984		21.82	20.14	23.36			22.88	15.89	23.87	22.9	27.12	11.68	24.04	24.88	22.29	18.45	25.12	21.39	23.68	17.75
130	30.4599	26.6707	33.6956	-100	19.7679	15.4654	-100			24.0489	19.7344	19.1792	21.6587	23.8602	21.0133		21.89	20.22	23.48			22.94	15.98	23.87	23.19	27.23	11.67	24.13	24.95	22.41	18.53	25.19	21.41	23.72	17.82
131	30.8746	26.7562	33.688	-100	19.837	15.5403	-100			24.1555	19.8441	19.2365	21.7437	23.9119	21.0792		22.03	20.29	23.57			23	15.98	24.01	23.33	27.26	11.66	24.21	25.08	22.46	18.58	25.3	21.43	23.81	17.91
132	31.0192	26.8416	33.84	-100	19.8715	15.5725	-100			24.2088	19.9842	19.3167	21.8611	23.9932	21.1451		22.1	20.35	23.59			23.09	16.18	24.07	23.4	27.39	11.66	24.34	25.22	22.57	18.66	25.42	21.79	23.92	17.98
133	31.2217	26.9299	34.3491	-100	19.906	15.6367	-100			24.2355	20.0542	19.3397	21.9198	24.0819	21.233		22.19	20.41	23.68			23.18	16.28	24.2	23.47	27.45	11.73	24.48	25.35	22.65	18.74	25.48	22.09	24.05	18.01
134	31.1349	27.0401	34.4023	-100	19.8876	15.6688	-100			24.2621	20.0892	19.4085	21.9785	24.1188	21.3208		22.28	20.5	23.76			23.28	16.33	24.23	23.55	27.51	11.95	24.53	25.42	22.69	18.81	25.57	22.2	24.15	18.12
135	31.5688	27.1835	34.5087	-100	20.2054	15.6581	-100			24.3407	20.1067	19.5346	22.0513	24.2075	21.4087		22.37	20.57	23.91			23.38	16.37	24.39	23.99	27.59	11.94	24.66	25.57	22.8	18.85	25.66	21.91	24.21	18.16
136	31.2988	27.3599	34.6531	-100	20.3643	15.7867	-100			24.4641	20.1243	19.6664	22.1323	24.444	21.4673		22.43	20.64	23.99			23.52	16.48	24.41	24.21	27.67	12.03	24.73	25.59	22.84	18.97	25.81	22.07	24.32	18.23
137	31.4434	27.4041	34.7671	-100	20.4438	15.8295	-100			24.6213	20.0268	19.7982	22.2375	24.4513	21.5991		22.53	20.67	24.07			23.53	16.48	24.53	24.32	27.77	12.08	24.89	25.61	22.95	19.03	25.91	22.21	24.42	18.31
138	31.5592	27.5254	34.7899	-100	20.4835	15.883	-100			24.6998	19.7832	19.7638	22.3266	24.5696	21.7016		22.62	20.75	24.19			23.74	16.55	24.69	24.38	27.84	12.23	24.96	25.76	23.02	19.12	25.97	22.08	24.53	18.38
139	31.5881	27.6467	35.2306	-100	20.5034	15.9366	-100			24.7784	20.0999	19.8326	22.3832	24.6619	21.6723		22.67	20.83	24.25			23.81	16.62	24.74	24.4	27.91	12.31	25.05	25.83	23.11	19.18	26	22.12	24.64	18.46
140	31.8774	27.7239	35.451	-100	20.5133	15.9687	-100			24.8625	20.0755	20.1995	22.4399	24.7081	21.8334		22.76	20.9	24.31			23.84	16.7	24.72	24.43	28.06	12.32	25.11	25.9	23.19	19.21	26.06	22.34	24.73	18.54
141	32.0606	27.8562	35.6714	-100	20.5182	16.033	-100			24.9467	20.0024	20.1765	22.5532	24.7543	21.9359		22.85	20.95	24.43			23.98	16.77	24.79	24.66	28.14	12.34	25.26	26.07	23.28	19.35	26.25	22.46	24.83	18.64
142	32.0702	27.9665	35.6486	-100	20.5232	16.0758	-100			25.014	20.3679	20.1536	22.6261	24.8799	21.9798		22.93	20.98	24.49			24.1	16.84	24.92	24.77	28.17	12.4	25.33	26.22	23.34	19.44	26.36	22.31	24.88	18.66
143	32.0798	28.0657	35.7246	-100	20.5601	16.1615	-100			25.115	20.5506	20.2109	22.7313	24.9243	21.9798		22.96	21	24.55			24.18	16.91	24.98	24.89	28.21	12.44	25.46	26.3	23.37	19.5	26.4	22.16	24.98	18.77
144	32.3305	28.165	35.755	-100	20.643	16.1722	-100			25.2048	20.5019	20.2453	22.7839	25.0942	22.0677		23.11	21.1	24.62			24.26	16.98	25.04	25.42	28.29	12.47	25.55	26.37	23.46	19.51	26.49	22.42	25.09	18.82
145	32.4559	28.2753	35.9222	-100	20.689	16.2579	-100				20.6115	20.4173	22.8366	25.2051	22.1921		23.14	21.13	24.71			24.36	17	25.13	25.68	28.38		25.65	26.47	23.51	19.58	26.57	22.44	25.15	18.86
146	32.5812	28.3414	36.0514	-100	20.7489	16.3222	-100				20.7333	20.4861	22.958	25.2642	22.3166		23.29	21.18	24.8			24.44	17.08	25.22	25.81	28.44		25.74	26.56	23.59	19.67	26.71	22.6	25.31	18.95
147	32.8319	28.4186	36.0894	-100	20.8088	16.365	-100				20.8186	20.5319	23.0875	25.3233	22.3312		23.36	21.2	24.82			24.6	17.15	25.32	25.88	28.51		25.88	26.63	23.68	19.71	26.81	22.48	25.37	19
148	32.8705	28.5289	36.211	-100	20.8825	16.4185	-100				20.8673	20.6122	23.1523	25.4711	22.258		23.45	21.25	24.95			24.68	17.16	25.38	25.91	28.61		25.9	26.7	23.74	19.76	26.92	22.73	25.46	19.07
149	33.0103	28.6392	36.2794	-100	20.9562	16.4507	-100				21.0257	20.6695	23.217	25.5634	22.4411		23.54	21.27	25			24.73	17.23	25.46	25.93	28.65		25.99	26.85	23.82	19.86	27	22.8	25.52	19.19
150	33.1501	28.7274	36.4237	-100	21.0206	16.5149	-100				21.0135	20.7497	23.3061	25.6096	22.6241		23.62	21.37	25.01			24.83	17.31	25.49	25.94	28.74		26.09	26.93	23.88	19.95	27.09	22.85	25.62	19.24
151	33.4008	28.9149	36.5909	-100	21.0759	16.5257	-100				21.0744	20.8529	23.3708	25.6558	22.6827		23.64	21.39	25.09			24.97	17.38	25.67	26.27	28.83		26.19	27	23.98	20.04	27.17	22.93	25.7	19.3
152	33.4973	28.97	36.6365	-100	21.1496	16.6113	-100				21.2937	20.9561	23.4518	25.7593	22.7852		23.72	21.46	25.17			24.97	17.43	25.79	26.43	28.91		26.31	27.1	24.05	20.09	27.26	23.13	25.8	19.39
153	33.6322	29.1354	36.7809	-100	21.2233	16.6542	-100				21.2206	21.0249	23.5166	25.8997	22.8584		23.82	21.5	25.21			25.05	17.5	25.84	26.59	28.99		26.38	27.21	24.1	20.14	27.39	23.33	25.92	19.47
154	33.8444	29.2788	36.9253	-100	21.2832	16.697	-100				21.3181	21.0593	23.6501	25.9883	23.0488		23.9	21.55	25.31			25.12	17.57	25.95		29.07		26.5	27.27	24.2	20.22	27.42	22.96	25.95	19.53
155	34.0565	29.378	37.1533	-100	21.343	16.7506	-100				21.379	21.1281	23.7169	26.0696	22.9902		23.95	21.62	25.35			25.24	17.59	25.95		29.11		26.57	27.33	24.29	20.33	27.53	23.09	26.04	19.64
156	34.2783	29.5104	37.0697	-100	21.3983	16.8148	-100				21.3424	21.2427	23.7503	26.1029	22.9536		23.99	21.67	25.46			25.35	17.61	26.11		29.15		26.68	27.46	24.34	20.36	27.6	23.24	26.13	19.66
157	34.3072	29.5876	37.0925	-100	21.4536	16.8362	-100				21.3424	21.3115	23.7837	26.1361	22.917		24.16	21.72	25.48			25.4	17.67	26.2		29.22		26.68	27.52	24.44	20.43	27.69	23.39	26.26	19.82
158	34.1144	29.5545	37.4041	-100	21.4996	16.8898	-100				21.4155	21.472	23.8485	26.2396	22.9536		24.2	21.74	25.58			25.54	17.72	26.26		29.3		26.79	27.61	24.47	20.47	27.72	23.19	26.36	19.83
159	34.5483	29.8191	37.594	-100	21.6102	16.9433	-100				21.5008	21.4834	23.9132	26.38	22.9902		24.25	21.81	25.62			25.63	17.79	26.36		29.38		26.93	27.72	24.53	20.57	27.78	23.11	26.48	19.92
160	34.4904	29.9515	37.5484	-100	21.647	16.9969	-100				21.5373	21.5751	23.9537	26.513	23.1366		24.34	21.82	25.75			25.73	17.87	26.41		29.49		27.03	27.82	24.64	20.64	27.95	23.47	26.52	19.98
161	34.6543	30.0066	37.8068	-100	21.6839	17.0397	-100				21.6713	21.6095	24.1277	26.5499	23.5027		24.52	21.92	25.82			25.77	17.91	26.5		29.54		27.12	27.91	24.7	20.65	28	23.34	26.67	20.04
162	34.8086	30.0838	37.8372	-100	21.7483	17.0933	-100				21.6713	21.7242	24.2148	26.6238	23.5174		24.55	22	25.89			25.95	17.98	26.53		29.59		27.23	27.99	24.76	20.73	28.03	23.04	26.69	20.09
163	35.0689	30.1941	38.0044	-100	21.8036	17.0826	-100				21.7079	21.7815	24.2583	26.6681	23.6638		24.62	22.07	25.99			25.96	18.05	26.71		29.64		27.34	28.04	24.79	20.78	28.2	22.88	26.78	20.17
164	35.2039	30.2823	38.1868	-100	21.8497	17.1683	-100				22.4814	21.8388	24.3018	26.8159	23.7663		24.69	22.11	26.05			26.02	18.12	26.77		29.74		27.42	28.08	24.87	20.87	28.24	22.81	26.82	20.27
165	35.3389	30.3926	38.2476	-100	21.9418	17.1897	-100				22.8682	21.9535	24.3504	26.9489	23.8542		24.74	22.18	26.08			26.1	18.16	26.79		29.85		27.5	28.2	24.98	21.01	28.37	22.73	26.94	20.31
166	35.4836	30.5249	38.3844	-100	21.9786	17.2646	-100				23.0616	21.9649	24.4475	26.9563	23.9567		24.81	22.21	26.1			26.21	18.27	26.81		29.93		27.54	28.33	25.03	21.06	28.44	22.63	27.02	20.37
167	35.5511	30.5801	38.5668	-100	22.0892	17.2968	-100				23.1583	22.0566	24.5446	27.0598	24.0152		24.88	22.32	26.19			26.29	18.33	26.92		29.97		27.61	28.37	25.05	21.12	28.45	22.67	27.09	20.45
168	35.5318	30.7675	38.6884	-100	22.126	17.3182	-100				23.2066	22.1713	24.577	27.1115	24.0006		24.98	22.34	26.27			26.4	18.35	26.97		30.01		27.75	28.46	25.13	21.19	28.54	22.83	27.17	20.53
169	35.7439	30.7786	38.9391	-100	22.1629	17.3825	-100				23.2308	22.1827	24.6742	27.2445	24.1324		25.05	22.38	26.31			26.5	18.38	27.04		30.11		27.8	28.54	25.24	21.21	28.6	23.06	27.25	20.54
170	36.091	30.9219	38.9923	-100	22.2366	17.4253	-100				23.2429	22.2286	24.7956	27.311	24.191		25.12	22.37	26.37			26.57	18.41	27.11		30.2		27.93	28.61	25.28	21.3	28.65	23.28	27.35	20.61
171	35.715	31.0212	39.1063	-100	22.2918	17.5003	-100				23.2489	22.3662	24.7956	27.3775	24.2495		25.2	22.44	26.47			26.67	18.48	27.21		30.24		28.01	28.69	25.32	21.39	28.81	23.34	27.47	20.68
172	36.1874	31.1425	39.3951	-100	22.3655	17.5324	-100				23.2519	22.4349	24.8927	27.4292	24.4252		25.25	22.48	26.52			26.69	18.6	27.29		30.31		28.09	28.75	25.4	21.46	28.92	23.28	27.53	20.73
173	36.2067	31.2914	39.3799	-100	22.4116	17.5859	-100				23.2535	22.4923	24.9373	27.5105	24.4252		25.37	22.51	26.57			26.89	18.66	27.39		30.38		28.12	28.85	25.44	21.48	28.97	23.22	27.61	20.81
174	36.5924	31.4402	39.5775	-100	22.4576	17.6074	-100				23.2542	22.584	24.9818	27.6805	24.3374		25.39	22.55	26.63			26.9	18.69	27.47		30.46		28.27	28.95	25.53	21.57	28.98	23.41	27.68	20.9
175	36.7081	31.5285	39.6003	-100	22.5129	17.6716	-100				23.2546	22.6986	25.1113	28.1756	24.5717		25.45	22.59	26.68			26.99	18.72	27.53		30.53		28.34	29.01	25.6	21.63	29.17	23.37	27.71	20.99
176	36.7756	31.6718	39.8359	-100	22.5682	17.7466	-100				23.2548	22.7101	25.1842	28.1608	24.6449		25.51	22.64	26.74			27.03	18.91	27.59		30.61		28.4	29.06	25.67	21.69	29.1	23.35	27.76	20.98
177	36.7949	31.7049	39.9498	-100	22.6326	17.7787	-100				23.255	22.8706	25.2854	28.316	24.7181		25.61	22.7	26.85			27.12	19	27.58		30.72		28.57	29.12	25.74	21.79	29.16	23.34	27.83	20.98
178	37.0553	31.749	40.0714	-100	22.6603	17.8109	-100				23.0844	22.905	25.336	28.4416	24.8499		25.68	22.77	26.91			27.22	19.04	27.7		30.78		28.6	29.2	25.82	21.88	29.15	23.33	27.89	20.97
179	37.4217	31.8262	40.2918	-100	22.7063	17.8537	-100				23.1941	22.9852	25.3612	28.534	24.9378		25.77	22.85	26.94			27.24	19.07	27.71		30.83		28.73	29.29	25.89	21.89	29.33	23.2	28.02	21.21
180	37.2288	31.9365	40.383	-100	22.78	17.918	-100				23.121	23.0311	25.3865	28.6263	24.9963		25.88	22.88	26.97			27.36	19.08	27.77		30.92		28.8	29.33	25.97	21.97	29.57	23.49	28.07	21.26
181	37.6627	32.0468	40.4438	-100	22.8445	17.9608	-100				23.2245	23.1113	25.4837	28.6854	25.0256		25.98	22.93	27.02			27.52	19.09	27.85		31.04		28.9	29.41	26.02	22.01	29.65	23.54	28.15	21.31
182	37.8556	32.1405	40.649	-100	22.9182	18.0358	-100				23.3281	23.203	25.4999	28.715	25.0988		25.97	22.95	27.08			27.56	19.09	27.96		31.09		28.93	29.45	26.03	22.07	29.61	23.32	28.23	21.37
183	38.0098	32.1874	40.7554	-100	22.9366	18.0358	-100				23.4986	23.2718	25.6132	28.8111	25.2013		26.03	23	27.13			27.6	19.09	28.07		31.17		29.06	29.65	26.12	22.08	29.7	23.21	28.34	21.43
184	37.9423	32.2342	40.8618	-100	23.0103	18.0893	-100				23.4011	23.3406	25.6942	28.9071	25.3331		26.13	23.03	27.25			27.77	19.16	28.12		31.25		29.17	29.74	26.21	22.18	29.93	23.15	28.43	21.48
185	38.1641	32.4107	41.0518	-100	23.084	18.1107	-100				23.7422	23.3864	25.7751	28.9884	25.3185		26.25	23.09	27.31			27.78	19.24	28.24		31.34		29.19	29.79	26.29	22.16	29.86	23.09	28.48	21.56
186	38.3762	32.543	41.3861	-100	23.1347	18.1322	-100				23.7788	23.5469	25.8601	29.0808	25.2013		26.35	23.14	27.37			27.87	19.32	28.4		31.37		29.29	29.84	26.29	22.25	29.89	23.21	28.63	21.62
187	38.3666	32.6643	41.3177	-100	23.1853	18.2393	-100				23.7422	23.6043	25.9026	29.1731	25.421		26.39	23.24	27.48			27.94	19.53	28.4		31.46		29.44	29.88	26.35	22.26	30.09	23.54	28.67	21.68
188	38.7137	32.7525	41.5381	-100	23.2498	18.2714	-100				23.791	23.6157	25.9451	29.2988	25.5308		26.5	23.22	27.52			27.99	19.64	28.47		31.55		29.5	29.97	26.4	22.32	30.15	23.52	28.74	21.75
189	38.7716	32.8408	41.8117	-100	23.2775	18.3249	-100				23.925	23.7304	26.0423	29.3431	25.6407		26.53	23.27	27.58			28.08	19.69	28.47		31.61		29.62	30.08	26.45	22.48	30.19	23.64	28.88	21.76
190	38.9259	32.918	41.7889	-100	23.3143	18.3678	-100				24.0711	23.8221	26.0423	29.4207	25.6773		26.58	23.31	27.63			28.1	19.72	28.56		31.66		29.64	30.13	26.54	22.57	30.22	23.88	28.92	21.83
191	39.1476	32.9621	41.8421	-100	23.388	18.4428	-100				24.193	23.8794	26.0908	29.4983	25.7139		26.68	23.37	27.68			28.25	19.73	28.66		31.73		29.71	30.18	26.6	22.55	30.29	23.94	29.03	21.9
192	39.379	33.0062	42.0777	-100	23.4617	18.4642	-100				24.0711	23.9482	26.2123	29.55	25.8457		26.76	23.38	27.76			28.42	19.74	28.76		31.8		29.78	30.24	26.63	22.68	30.45	24.03	29.06	21.97
193	39.5044	33.1054	42.0245	-100	23.563	18.507	-100				24.2295	24.0284	26.273	29.5795	25.9774		26.85	23.48	27.81			28.31	19.74	28.79		31.88		29.86	30.34	26.66	22.68	30.53	24.23	29.18	22.01
194	39.6201	33.2047	42.2904	-100	23.6137	18.5713	-100				24.1564	24.0399	26.3033	29.6313	25.9774		26.91	23.55	27.83			28.44	19.74	28.9		32.09		29.91	30.44	26.75	22.78	30.62	24.23	29.23	22.04
195	39.6972	33.315	42.488	-100	23.639	18.6141	-100				24.327	24.166	26.3337	29.7347	26.036		27.02	23.58	27.85			28.5	19.74	28.95		32.2		30.02	30.47	26.76	22.78	30.74	24.21	29.27	22.15
196	39.9961	33.4252	42.716	-100	23.6643	18.6677	-100				24.3148	24.1316	26.4875	29.8603	26.1385		27.1	23.62	27.96			28.69	19.74	28.99		32.25		30.1	30.58	26.87	22.85	30.76	24.19	29.31	22.21
197	40.1408	33.5465	42.716	-100	23.692	18.6998	-100				24.4366	24.2921	26.5644	29.8973	26.241		27.17	23.68	28.01			28.76	19.77	29.08		32.28		30.21	30.62	26.9	22.87	30.84	24.25	29.44	22.24
198	40.4108	33.5906	43.058	-100	23.7657	18.7641	-100				24.5219	24.3723	26.6028	30.0155	26.3142		27.19	23.71	28.07			28.83	20.03	29.16		32.29		30.28	30.72	26.98	22.9	30.85	24.46	29.51	22.33
199	40.8157	33.7009	42.9972	-100	23.8117	18.7962	-100				24.5584	24.3953	26.6221	30.0303	26.3875		27.32	23.76	28.1			28.89	19.98	29.2		32.3		30.3	30.81	27.04	23.01	31.11	24.41	29.52	22.37
200	40.9025	33.734	43.2252	-100	23.8578	18.839	-100				24.534	24.3953	26.6413	30.1929	26.285		27.31	23.76	28.18			28.94	19.99	29.3		32.3		30.38	30.91	27.1	23.1	31.14	24.54	29.64	22.46
201	40.8157	33.8994	43.3012	-100	23.8946	18.9033	-100				24.668	24.5214	26.7303	30.2446	26.4241		27.39	23.88	28.27			28.95	19.98	29.4		32.38		30.41	30.95	27.17	23.09	31.27	24.68	29.72	22.52
202	40.9989	33.9215	43.7647	-100	23.9499	18.9461	-100				24.4731	24.5787	26.8275	30.2741	26.5632		27.55	23.88	28.22			29.1	20.01	29.47		32.44		30.53	30.99	27.2	23.22	31.31	24.75	29.81	22.57
203	41.0761	34.0262	43.8711	-100	24.0236	18.989	-100				24.7533	24.6475	26.957	30.3776	26.695		27.55	23.94	28.37			29.16	20.03	29.54		32.47		30.65	31.06	27.27	23.25	31.44	24.85	29.81	22.63
204	41.3171	34.131	43.9927	-100	24.0604	19.0532	-100				24.7777	24.7277	27.0218	30.4515	26.8561		27.68	23.98	28.47			29.22	20.16	29.53		32.5		30.66	31.16	27.33	23.28	31.33	24.89	29.88	22.67
205	41.5196	34.2303	44.0383	-100	24.0881	19.0532	-100				24.8142	24.808	27.0542	30.5771	26.9293		27.71	24.04	28.53			29.31	20.23	29.61		32.58		30.81	31.26	27.37	23.31	31.52	24.93	29.97	22.71
206	41.6064	34.3405	44.1827	-100	24.171	19.1175	-100				24.8386	24.9226	27.0865	30.6806	26.9878		27.79	24.09	28.56			29.39	20.26	29.63		32.63		30.88	31.33	27.47	23.36	31.52	24.7	29.97	22.82
207	41.8667	34.4067	44.4183	-100	24.2078	19.1603	-100				24.7777	24.8538	27.0865	30.651	27.0171		27.86	24.1	28.59			29.42	20.3	29.66		32.67		30.96	31.41	27.52	23.42	31.54	24.59	30.06	22.85
208	41.9728	34.506	44.3575	-100	24.2539	19.2032	-100				24.8751	25.0143	27.127	30.7471	27.1343		27.91	24.18	28.61			29.55	20.32	29.71		32.72		31	31.49	27.56	23.42	31.68	24.53	30.14	22.9
209	42.0789	34.6052	44.5475	-100	24.2907	19.2674	-100				25.0335	24.8882	27.208	30.8875	27.2221		27.98	24.22	28.83			29.55	20.33	29.78		32.78		31.14	31.51	27.62	23.54	31.72	24.5	30.28	23.01
210	42.4164	34.7045	44.6462	-100	24.4059	19.3531	-100				25.131	25.1634	27.2727	30.9466	27.2514		28.04	24.26	28.79			29.7	20.41	29.9		32.84		31.24	31.59	27.73	23.54	31.88	24.47	30.34	23.07
211	42.5417	34.8037	44.8742	-100	24.4634	19.4067	-100				25.0822	25.2436	27.3375	30.9466	27.3686		28.13	24.32	28.72			29.87	20.56	29.92		32.96		31.21	31.65	27.71	23.64	31.84	24.88	30.43	23.12
212	42.7249	34.8919	44.973	-100	24.4922	19.4602	-100				25.3015	25.3239	27.4427	31.0944	27.4125		28.18	24.38	28.84			29.83	20.71	30		33.03		31.28	31.72	27.79	23.67	31.93	24.71	30.44	23.11
213	42.7442	35.0132	45.4518	-100	24.521	19.4602	-100				25.4842	25.3239	27.4953	31.1239	27.4564		28.27	24.41	28.9			29.93	20.65	30.06		33.09		31.36	31.75	27.83	23.73	32.11	24.6	30.57	23.19
214	42.9274	35.0353	45.467	-100	24.6408	19.5352	-100				25.667	25.4958	27.548	31.316	27.6541		28.35	24.47	28.95			30.02	20.58	30.24		33.27		31.4	31.84	27.89	23.86	32.2	24.36	30.64	23.27
215	43.1974	35.1456	45.6722	-100	24.7006	19.5352	-100				25.6791	25.4958	27.5722	31.2939	27.8518		28.44	24.51	29.02			30.03	20.62	30.25		33.36		31.55	31.94	27.98	23.86	32.21	24.12	30.69	23.3
216	43.3902	35.2007	45.809	-100	24.7306	19.6316	-100				25.8619	25.6105	27.5965	31.3752	27.8811		28.48	24.56	29.08			30.12	20.65	30.39		33.4		31.61	32	27.98	23.88	32.37	24.54	30.76	23.4
217	43.7952	35.2779	45.7634	-100	24.7605	19.653	-100				25.9837	25.6678	27.6208	31.5008	27.9104		28.54	24.62	29.12			30.26	20.73	30.42		33.42		31.65	32.08	28.05	23.91	32.49	24.4	30.85	23.44
218	43.7373	35.4323	46.0977	-100	24.7605	19.6958	-100				25.7157	25.6907	27.718	31.5082	28.3643		28.62	24.74	29.24			30.39	20.76	30.48		33.44		31.61	32.19	28.09	23.97	32.5	24.33	30.98	23.49
219	44.1809	35.4985	46.1129	-100	24.8342	19.7173	-100				25.8984	25.8053	27.807	31.656	28.2765		28.68	24.84	29.3			30.37	20.8	30.47		33.52		31.74	32.25	28.2	24.04	32.53	24.27	30.96	23.55
220	44.2773	35.5536	46.2421	-100	24.9079	19.7708	-100				25.9837	25.9601	27.8961	31.6264	28.3643		28.8	24.95	29.33			30.49	20.88	30.52		33.55		31.81	32.31	28.17	24.09	32.69	24.37	31.02	23.63
221	44.528	35.719	46.5537	-100	24.9079	19.8029	-100				26.008	26.0375	27.9527	31.7298	28.4668		28.86	24.95	29.36			30.59	20.96	30.64		33.59		31.78	32.39	28.27	24.18	32.84	24.54	31.09	23.66
222	44.7209	35.7962	46.6221	-100	24.9862	19.8565	-100				26.41	26.0762	28.0337	31.8259	28.9208		28.95	24.99	29.43			30.67	20.97	30.7		33.62		31.91	32.42	28.31	24.25	32.8	24.72	31.17	23.68
223	44.9619	35.8844	46.7817	-100	25.0645	19.8886	-100				26.2639	26.1149	28.0418	31.8924	28.8329		28.99	25.03	29.56			30.69	20.97	30.8		33.66		32.02	32.48	28.36	24.24	32.89	24.86	31.23	23.76
224	45.0391	35.9065	46.8881	-100	25.0967	19.9422	-100				26.2639	26.1149	28.1389	31.9515	28.8622		29.09	25.1	29.62			30.77	21	30.8		33.71		32.1	32.56	28.43	24.28	32.95	25.01	31.29	23.79
225	45.309	36.0498	47.0097	-100	25.129	19.9743	-100				26.3857	26.218	28.2361	32.0106	28.8915		29.11	25.13	29.65			30.89	21.04	30.81		33.77		32.19	32.6	28.55	24.34	33.17	24.95	31.37	23.85
226	45.5887	36.1215	47.3288	-100	25.175	20.0278	-100				26.4588	26.2066	28.2846	32.0328	29.0233		29.19	25.22	29.67			30.95	21.11	30.9		33.81		32.25	32.64	28.58	24.42	32.96	25.16	31.44	23.88
227	45.7333	36.1932	47.5872	-100	25.2257	20.0707	-100				26.6537	26.2983	28.3089	32.1289	29.1404		29.2	25.26	29.68			31.06	21.17	30.96		33.86		32.31	32.72	28.66	24.53	33.16	25.15	31.53	23.91
228	45.6947	36.3366	47.7088	-100	25.251	20.1028	-100				26.5928	26.4244	28.3332	32.1806	29.2576		29.28	25.32	29.74			31.14	21.27	30.98		33.92		32.46	32.78	28.7	24.51	33.26	25.14	31.54	23.98
229	45.7911	36.4358	47.8456	-100	25.2763	20.1242	-100				26.6659	26.5046	28.3332	32.3727	29.2429		29.34	25.35	29.92			31.22	21.33	31.04		34		32.5	32.85	28.79	24.56	33.32	25.14	31.64	24.02
230	46.1576	36.4468	48.1116	-100	25.3408	20.1778	-100				26.812	26.5734	28.4627	32.4392	29.2869		29.41	25.42	30.02			31.22	21.36	31.08		34.04		32.53	32.96	28.86	24.61	33.3	25.31	31.66	24.07
231	46.5722	36.5571	48.0204	-100	25.4053	20.2635	-100				26.7511	26.6537	28.5275	32.4614	29.3967		29.54	25.43	30.06			31.21	21.39	31.15		34.06		32.63	33.01	28.93	24.73	33.51	25.49	31.8	24.13
232	46.6975	36.6674	48.1268	-100	25.4514	20.2742	-100				26.946	26.6537	28.5882	32.5648	29.4516		29.61	25.46	30.09			31.31	21.6	31.3		34.08		32.65	33.07	28.92	24.76	33.53	25.19	31.78	24.18
233	46.9771	36.7556	48.3243	-100	25.4974	20.317	-100				26.7633	26.7683	28.6186	32.6313	29.5065		29.65	25.48	30.1			31.5	21.64	31.3		34.14		32.73	33.16	29	24.89	33.69	25.02	31.82	24.23
234	47.3821	36.8108	48.3471	-100	25.5343	20.3599	-100				26.8729	26.8027	28.6489	32.6461	29.5651		29.74	25.52	30.1			31.59	21.66	31.27		34.26		32.83	33.25	29.08	24.89	33.7	24.93	31.95	24.3
235	47.4593	36.9872	48.7043	-100	25.5711	20.3599	-100				26.946	26.6193	28.7784	32.7422	29.6237		29.83	25.56	30.11			31.65	21.67	31.35		34.33		32.87	33.26	29.12	24.94	33.69	24.89	32.01	24.35
236	47.4303	37.0203	48.7803	-100	25.631	20.4241	-100				26.8729	26.8199	28.7622	32.8087	29.6822		29.88	25.62	30.25			31.82	21.68	31.38		34.36		32.89	33.32	29.16	25.03	33.77	24.87	32.07	24.39
237	47.7292	37.1526	49.0843	-100	25.6909	20.4348	-100				27.08	27.0205	28.908	32.8456	29.7262		29.93	25.69	30.32			31.79	21.68	31.52		34.39		32.94	33.41	29.27	25.03	33.91	24.86	32.07	24.41
238	47.7196	37.2078	49.0957	-100	25.7093	20.4562	-100				27.2628	27.0549	28.9889	32.9343	29.7701		30	25.72	30.36			31.86	21.71	31.52		34.4		32.96	33.48	29.35	25.07	34.12	24.85	32.22	24.49
239	48.2981	37.2739	49.1071	-100	25.8198	20.4991	-100				27.1531	27.1696	28.9565	32.9195	29.8287		30.06	25.71	30.38			31.93	21.78	31.57		34.43		33.08	33.51	29.35	25.13	33.98	24.74	32.27	24.52
240	48.3174	37.3401	49.5174	-100	25.8751	20.5848	-100				27.2628	27.1925	29.078	33.0821	29.8872		30.08	25.77	30.38			31.99	21.86	31.65		34.45		33.19	33.54	29.46	25.16	34.07	24.68	32.33	24.57
241	48.4428	37.3952	49.7302	-100	25.9027	20.5955	-100				27.3115	27.3644	29.1427	33.1412	30.0337		30.14	25.79	30.39			32.05	22.01	31.73		34.51		33.29	33.6	29.48	25.19	34.26	24.66	32.39	24.67
242	48.9249	37.4835	49.8898	-100	25.9304	20.6383	-100				27.4577	27.439	29.1751	33.1708	30.0483		30.26	25.85	30.39			32.19	22.08	31.69		34.57		33.28	33.65	29.56	25.29	34.15	24.64	32.4	24.73
243	49.0984	37.4614	49.9658	-100	26.0317	20.6597	-100				27.5308	27.5135	29.2075	33.2077	30.1655		30.27	25.92	30.5			32.16	22.12	31.79		34.62		33.41	33.64	29.56	25.3	34.33	24.63	32.48	24.75
244	49.272	37.6158	49.9734	-100	26.0824	20.7026	-100				27.4211	27.5249	29.2399	33.4146	30.268		30.35	25.92	30.55			32.29	22.14	31.76		34.66		33.47	33.82	29.62	25.36	34.37	25.59	32.58	24.83
245	49.3877	37.7371	50.0342	-100	26.1077	20.7561	-100				27.4089	27.5708	29.3006	33.3703	30.3265		30.37	25.97	30.57			32.3	22.15	31.86		34.86		33.52	33.88	29.59	25.48	34.58	24.89	32.73	24.85
246	49.7059	37.693	50.3914	-100	26.1203	20.7668	-100				27.3724	27.5708	29.3613	33.4146	30.4144		30.49	26.02	30.6			32.45	22.15	31.97		34.96		33.79	33.91	29.67	25.4	34.53	24.77	32.79	24.91
247	49.6481	37.8915	50.513	-100	26.133	20.8311	-100				27.5795	27.7198	29.4139	33.4737	30.4583		30.52	26.12	30.63			32.59	22.15	31.98		35.01		33.59	33.94	29.74	25.56	34.59	24.69	32.75	24.95
248	50.0434	37.9963	50.9689	-100	26.1699	20.8204	-100				27.4455	27.6969	29.4402	33.6067	30.5169		30.6	26.15	30.72			32.61	22.15	32.09		35.03		33.7	34.03	29.77	25.59	34.73	24.66	32.81	24.98
249	50.458	38.0486	51.1057	-100	26.262	20.8311	-100				27.5551	27.7657	29.4665	33.7176	30.6048		30.62	26.16	30.76			32.67	22.15	32.14		35.05		33.78	34.08	29.85	25.66	34.75	24.64	32.85	25.02
250	50.6509	38.101	51.2121	-100	26.2804	20.8954	-100				27.348	27.8574	29.5839	33.8136	30.6487		30.71	26.21	30.84			32.83	22.15	32.16		35.05		33.81	34.13	29.97	25.66	34.96	24.63	32.92	25.06
251	50.4291	38.2113	51.3185	-100	26.3633	20.9596	-100				27.5551	27.9491	29.6426	33.8136	30.7146		30.73	26.29	30.87			32.87	22.15	32.24		35.06		33.89	34.17	30	25.71	34.94	24.62	33	25.1
252	51.2487	38.4098	51.5389	-100	26.3863	20.9918	-100				27.5917	28.0064	29.7013	33.821	30.7805		30.81	26.35	30.91			32.81	22.15	32.37		35.09		33.93	34.31	30.02	25.8	34.99	24.62	33.06	25.15
253	51.239	38.3988	51.6491	-100	26.4094	21.0132	-100				27.8231	28.1325	29.8146	33.8432	30.861		30.89	26.35	31			32.98	22.44	32.37		35.13		33.98	34.35	30.11	25.82	35.1	24.66	33.12	25.23
254	51.6247	38.4429	51.7593	-100	26.4923	21.0239	-100				27.9084	28.1898	29.8794	33.9836	30.9416		30.96	26.42	31.05			33.04	22.58	32.47		35.15		34.07	34.36	30.16	25.81	35.1	24.71	33.13	25.27
255	51.7501	38.5421	51.9036	-100	26.5337	21.056	-100				27.8109	28.2701	30.0575	34.1166	31.1978		31.07	26.47	31.09			33.16	22.65	32.48		35.23		34.15	34.42	30.25	25.87	35.28	24.81	33.2	25.35
256	51.9236	38.6965	52.2228	-100	26.5752	21.1524	-100				27.9571	28.3045	30.1465	34.1757	31.326		31.15	26.48	31.15			33.25	22.68	32.55		35.3		34.21	34.48	30.32	25.96	35.37	24.75	33.3	25.42
257	52.184	38.7737	52.3824	-100	26.6489	21.1524	-100				27.9693	28.4306	30.191	34.1905	31.39		31.24	26.52	31.2			33.28	22.7	32.58		35.34		34.29	34.57	30.32	26.02	35.36	24.99	33.33	25.45
258	52.29	38.8509	52.4622	-100	26.7133	21.1845	-100				27.9571	28.4764	30.2133	34.2496	31.4541		31.25	26.56	31.27			33.33	22.71	32.58		35.38		34.36	34.63	30.39	26.04	35.36	25.08	33.36	25.51
259	52.5986	38.7958	52.542	-100	26.7456	21.2167	-100				28.1277	28.4535	30.2244	34.3087	31.542		31.37	26.61	31.34			33.55	22.71	32.71		35.44		34.39	34.66	30.38	26.09	35.51	25.34	33.46	25.56
260	52.7432	38.873	52.6484	-100	26.7617	21.2167	-100				28.3287	28.5223	30.23	34.3605	31.6298		31.36	26.63	31.39			33.57	22.72	32.7		35.5		34.45	34.67	30.46	26.13	35.62	25.6	33.53	25.58
261	53.2736	38.906	52.9676	-100	26.7778	21.2595	-100				28.4292	28.6369	30.2356	34.4048	31.6884		31.47	26.66	31.36			33.67	22.72	32.74		35.57		34.51	34.78	30.63	26.18	35.65	25.57	33.6	25.67
262	53.5917	39.0273	53.2107	-100	26.8239	21.3023	-100				28.4794	28.6713	30.2922	34.5526	31.7762		31.57	26.71	31.39			33.83	22.72	32.88		35.64		34.54	34.87	30.71	26.26	35.74	25.42	33.56	25.72
263	53.6303	39.1266	53.3171	-100	26.8699	21.3238	-100				28.5045	28.7745	30.3408	34.6191	31.908		31.65	26.73	31.45			33.77	22.72	32.95		35.66		34.64	34.92	30.71	26.28	35.76	25.35	33.61	25.76
264	53.6303	39.2369	53.5679	-100	26.939	21.3773	-100				28.5171	28.9694	30.4056	34.693	32.0984		31.77	26.79	31.48			33.86	22.95	32.94		35.61		34.69	34.96	30.74	26.32	35.95	25.28	33.75	25.86
265	54.1799	39.3472	53.6667	-100	26.9736	21.4202	-100				28.5297	28.9121	30.4703	34.7743	32.2888		31.74	26.8	31.51			33.99	23.06	33.04		35.71		34.81	34.98	30.81	26.37	35.86	25.15	33.75	25.84
266	54.8452	39.4574	53.9631	-100	27.0081	21.4309	-100				28.6637	29.0382	30.5027	34.8186	32.3473		31.72	26.8	31.83			34.07	23.12	33.09		35.8		34.79	35.04	30.85	26.4	36.14	25.02	33.85	25.9
267	54.9706	39.5071	54.0011	-100	27.0403	21.4309	-100				28.6758	29.0611	30.5432	34.7225	32.4206		31.81	26.93	31.99			34.12	23.15	33.14		35.86		34.89	35.06	30.93	26.39	36.14	24.73	33.93	25.96
268	55.1393	39.5567	54.0239	-100	27.0726	21.463	-100				28.7246	29.1299	30.6403	34.9368	32.4645		31.88	26.96	32.07			34.2	23.16	33.17		35.9		34.97	35.19	30.92	26.42	36.38	24.43	33.93	26.03
269	55.3081	39.5898	54.3354	-100	27.1555	21.5058	-100				28.7246	29.2101	30.6403	34.9368	32.567		32.01	26.98	32.11			34.28	23.17	33.2		35.93		35.05	35.25	31.08	26.56	36.13	24.49	34.05	26.09
270	55.7998	39.667	54.4874	-100	27.2108	21.5808	-100				28.7611	29.2331	30.6727	35.1437	32.7134		32.06	27.06	32.13			34.38	23.17	33.31		35.97		35.11	35.29	31.05	26.65	36.3	24.62	34.09	26.13
271	56.0843	39.7993	54.8218	-100	27.266	21.6022	-100				28.956	29.4394	30.7051	35.0551	32.772		32.06	27.11	32.14			34.48	23.17	33.31		36.06		35.08	35.32	31.08	26.67	36.3	24.84	34.14	26.18
272	56.2265	39.8875	55.255	-100	27.2568	21.6558	-100				29.1509	29.4165	30.8508	35.1807	32.772		32.11	27.1	32.15			34.43	23.17	33.47		36.12		35.45	35.39	31.15	26.69	36.3	24.88	34.2	26.22
273	56.3687	39.9316	55.3879	-100	27.2937	21.7093	-100				29.0778	29.4394	30.9399	35.2693	32.7866		32.26	27.13	32.15			34.56	23.17	33.59		36.24		35.25	35.39	31.17	26.76	36.48	25.05	34.27	26.26
274	56.6869	39.9537	55.5209	-100	27.3858	21.6772	-100				29.1936	29.5311	30.9318	35.358	32.9917		32.34	27.19	32.15			34.68	23.22	33.57		36.29		35.6	35.47	31.19	26.77	36.56	25.38	34.27	26.36
275	56.846	39.9757	55.6729	-100	27.418	21.7415	-100				29.3093	29.577	31.0289	35.3506	33.0942		32.37	27.18	32.15			34.8	23.24	33.63		36.33		35.42	35.55	31.26	26.83	36.66	25.25	34.38	26.37
276	57.0051	40.097	55.7337	-100	27.4503	21.7736	-100				29.3093	29.7375	31.0289	35.4171	33.1967		32.4	27.24	32.15			34.84	23.39	33.62		36.38		35.46	35.58	31.28	26.85	36.69	25.32	34.42	26.38
277	57.2462	40.1853	55.7869	-100	27.4917	21.8164	-100				29.3458	29.7145	31.0289	35.5132	33.431		32.47	27.26	31.98			34.94	23.47	33.69		36.37		35.49	35.62	31.3	26.95	36.66	25.4	34.48	26.45
278	57.7958	40.3066	55.9769	-100	27.5332	21.8271	-100				29.3337	29.7833	31.1503	35.5649	33.4163		32.5	27.31	31.87			35.03	23.51	33.82		36.45		35.56	35.69	31.35	26.95	36.74	25.49	34.56	26.48
279	58.4322	40.3948	56.0149	-100	27.5838	21.8914	-100				29.4677	29.8521	31.2718	35.5945	33.5042		32.58	27.38	32.11			35.11	23.53	33.84		36.5		35.58	35.73	31.38	26.99	36.86	25.68	34.67	26.51
280	58.2682	40.461	56.3037	-100	27.6345	21.9342	-100				29.4798	29.8292	31.3365	35.6536	33.5481		32.65	27.36	32.11			35.26	23.54	33.94		36.52		35.72	35.76	31.48	27	36.99	25.88	34.7	26.56
281	58.7022	40.5382	56.6608	-100	27.6713	21.8914	-100				29.5286	29.8521	31.4741	35.7792	33.6506		32.71	27.4	32.24			35.3	23.54	34.03		36.54		35.76	35.78	31.54	27.09	37.21	25.77	34.72	26.6
282	58.9914	40.6098	56.6608	-100	27.7082	21.9878	-100				29.4555	29.9668	31.5429	35.8679	33.7678		32.83	27.42	32.25			35.44	23.55	34.01		36.57		35.83	35.88	31.57	27.13	37.11	25.72	34.8	26.65
283	59.0011	40.6815	56.9192	-100	27.7082	22.0092	-100				29.4433	30.0699	31.5773	35.8827	33.8263		32.85	27.46	32.26			35.46	23.67	34.06		36.63		35.84	36	31.65	27.2	37.32	25.7	34.85	26.71
284	59.5651	40.858	57.0028	-100	27.7082	22.0413	-100				29.5286	30.1616	31.5946	35.8162	33.8849		32.92	27.49	32.27			35.54	23.73	34.09		36.72		35.9	36.02	31.69	27.22	37.25	25.67	34.87	26.74
285	59.8472	40.8359	57.3144	-100	27.8187	22.127	-100				29.6626	30.2075	31.6032	36.0157	33.9288		32.95	27.51	32.36			35.67	23.76	34.19		36.76		35.89	36.05	31.77	27.31	37.39	25.8	35.1	26.8
286	60.1292	40.9572	57.4056	-100	27.8187	22.1806	-100				29.8453	30.2304	31.6075	35.8974	34.0606		33.08	27.58	32.45			35.63	23.77	34.24		36.79		36	36.12	31.85	27.34	37.37	25.38	35.13	26.86
287	60.2112	41.0785	57.4968	-100	27.92	22.1806	-100				29.8087	30.3795	31.6118	36.0896	34.1485		33.2	27.63	32.48			35.76	23.78	34.29		36.8		36.05	36.18	31.89	27.38	37.49	24.97	35.18	26.88
288	60.2931	41.1447	57.702	-100	27.9707	22.1913	-100				29.7113	30.4138	31.6765	36.0969	34.2363		33.21	27.69	32.61			35.88	23.78	34.29		36.8		36.12	36.24	31.92	27.43	37.44	24.99	35.24	26.9
289	60.6692	41.4149	57.7779	-100	28.0214	22.2341	-100				29.8575	30.4941	31.7089	36.23	34.2656		33.27	27.71	32.67			35.91	23.79	34.33		36.81		36.17	36.26	31.97	27.45	37.82	25.02	35.25	26.93
290	60.9102	41.55	58.1047	-100	28.0674	22.3091	-100				29.9306	30.54	31.7413	36.2521	34.3388		33.33	27.74	32.71			36.06	23.79	34.35		36.88		36.5	36.29	32.03	27.48	37.58	24.89	35.29	26.95
291	61.4309	41.6175	58.1123	-100	28.0905	22.3519	-100				29.8818	30.54	31.7413	36.2632	34.4267		33.43	27.72	32.74			36.11	23.96	34.37		36.91		36.28	36.38	32.09	27.52	37.78	24.82	35.34	27.03
292	61.6238	41.685	58.2871	-100	28.1135	22.4162	-100				30.0646	30.6661	31.7413	36.2743	34.5292		33.47	27.78	32.69			36.23	24.04	34.45		36.94		36.28	36.43	32.2	27.56	37.85	24.79	35.46	27.09
293	61.7588	41.6464	58.4923	-100	28.1227	22.3734	-100				30.1255	30.7234	31.7818	36.3999	34.5805		33.51	27.81	32.72			36.35	24.08	34.53		36.99		36.43	36.47	32.19	27.64	38.02	24.78	35.52	27.15
294	62.3469	41.6272	58.7887	-100	28.1872	22.4483	-100				30.1742	30.8036	31.8222	36.4886	34.6317		33.53	27.88	32.79			36.46	24.1	34.58		37.04		36.47	36.52	32.27	27.69	38.11	24.77	35.57	27.19
295	62.2794	41.6079	59.123	-100	28.2517	22.5661	-100				30.2229	30.7692	31.8748	36.5699	34.7123		33.64	27.91	32.83			36.61	24.11	34.5		37.12		36.79	36.55	32.2	28.16	38.06	24.76	35.67	27.23
296	62.6458	41.652	59.3206	-100	28.2701	22.5876	-100				30.2351	30.8953	31.9012	36.5994	34.7928		33.66	27.95	32.85			36.67	24.12	34.55		37.16		36.6	36.59	32.36	28.4	38.34	24.76	35.75	27.29
297	62.8965	41.7181	59.4992	-100	28.2885	22.6197	-100				30.3813	31.0329	31.9275	36.6216	34.9246		33.79	27.98	32.87			36.73	24.12	34.59		37.18		36.64	36.65	32.35	28.52	38.28	24.76	35.68	27.35
298	63.2437	41.8505	59.6778	-100	28.3622	22.5983	-100				30.4909	31.0902	32.0489	36.7472	34.9246		33.83	28.01	32.9			36.81	24.12	34.69		37.2		36.69	36.71	32.46	28.57	38.44	24.76	35.77	27.41
299	63.6004	41.9056	59.807	-100	28.3898	22.6411	-100				30.3813	31.0902	32.1784	36.762	35.0051		33.84	28.08	32.96			36.89	24.18	34.63		37.26		36.8	36.78	32.51	28.6	38.46	24.76	35.84	27.41
300	63.909	41.9883	60.2097	-100	28.4175	22.6518	-100				30.43	31.0788	32.2432	36.7989	35.0857		34	28.06	33.01			37.16	24.24	34.67		37.32		36.76	36.77	32.54	28.62	38.28	24.76	35.89	27.47
301	64.044	42.071	60.1793	-100	28.5004	22.6947	-100				30.4909	31.2622	32.2756	36.8507	35.1442		34.03	28.08	33.03			37.18	24.3	34.72		37.38		37.1	36.82	32.58	28.63	38.3	24.79	35.86	27.48
302	64.179	42.0269	60.4377	-100	28.5418	22.8018	-100				30.4544	31.3654	32.2918	36.9098	35.2907		34.04	28.11	33.05			37.21	24.33	34.78		37.44		36.89	36.86	32.62	28.63	38.41	24.84	35.84	27.54
303	64.6611	42.1262	60.6505	-100	28.5833	22.8018	-100				30.4544	31.2851	32.3079	36.8063	35.3346		34.18	28.13	33.14			37.35	24.34	34.86		37.45		37.26	36.9	32.69	28.63	38.68	24.86	36.07	27.61
304	64.9986	42.2199	60.6885	-100	28.6109	22.8339	-100				30.6493	31.3883	32.2918	37.1019	35.481		34.17	28.17	33.19			37.53	24.36	34.8		37.57		36.99	37	32.68	28.63	38.6	24.88	35.95	27.47
305	65.336	42.3136	60.9469	-100	28.6662	22.8981	-100				30.7467	31.48	32.397	37.1462	35.5103		34.27	28.26	33.22			37.56	24.43	34.85		37.63		37.39	37.01	32.85	28.63	38.8	24.55	35.96	27.58
306	65.4517	42.4129	61.0229	-100	28.7214	-100	-100				30.8077	31.4915	32.4496	37.3384	35.6421		34.3	28.3	33.23			37.52	24.47	34.83		37.66		37.06	37.13	32.91	28.63	38.65	24.37	36.07	27.69
307	65.5482	42.5121	61.0761	-100	28.7583	-100	-100				30.7833	31.629	32.4759	37.3679	35.7446		34.34	28.32	33.24			37.68	24.49	34.88		37.67		37.14	37.15	32.96	28.63	38.85	24.55	36.16	27.75
308	66.5317	42.5673	61.6536	-100	28.7951	-100	-100				30.8807	31.7666	32.5022	37.294	35.8178		34.38	28.34	33.29			37.7	24.5	34.93		37.68		37.23	37.16	32.95	28.63	38.86	24.6	36.27	27.8
309	67.0234	42.6004	61.6384	-100	28.8596	-100	-100				30.5518	31.9615	32.567	37.3605	35.8764		34.47	28.35	33.34			37.77	24.51	34.99		37.68		37.27	37.11	33.04	28.63	39.01	24.75	36.35	27.78
310	67.5152	42.7547	61.8892	-100	28.8919	-100	-100				30.9416	31.9729	32.6641	37.4196	36.5061		34.55	28.43	33.42			37.87	24.57	35.05		37.69		37.35	37.24	33	28.63	38.91	24.9	36.33	27.87
311	67.7948	42.6775	62.216	-100	28.9241	-100	-100				31.0026	31.8124	32.7127	37.5822	36.8209		34.55	28.42	33.46			38.01	24.68	35.07		37.78		37.41	37.3	33.09	28.63	39.23	25.01	36.43	27.9
312	68.0744	42.843	62.3832	-100	28.9886	-100	-100				31.2584	31.9042	32.737	37.5674	36.9783		34.62	28.48	33.48			38.09	24.73	35.11		37.83		37.41	37.37	33.15	28.63	39.15	25.18	36.47	27.94
313	68.4023	42.8871	62.3528	-100	29.0162	-100	-100				31.1244	31.7666	32.7613	37.5379	37.057		34.75	28.53	33.5			38.22	24.76	35.13		37.85		37.43	37.53	33.23	28.63	39.25	25.27	36.55	27.98
314	68.7301	42.9477	62.406	-100	29.0715	-100	-100				31.1609	31.8468	32.8665	37.6857	37.0964		34.75	28.57	33.63			38.39	24.77	35.22		37.87		37.57	37.61	33.27	28.63	39.34	25.31	36.64	28.03
315	69.1544	43.0084	62.7327	-100	29.0991	-100	-100				31.0756	32.0188	32.8706	37.8408	37.1161		34.83	28.53	33.69			38.46	24.78	35.26		37.86		37.68	37.65	33.35	28.63	39.33	25.34	36.69	28.05
316	69.4436	43.0966	63.0443	-100	29.1268	-100	-100				31.2706	32.0761	32.8746	37.911	37.1259		34.83	28.56	33.72			38.51	24.79	35.39		37.85		37.67	37.67	33.35	28.63	39.46	25.35	36.73	28.12
317	69.7329	43.24	63.1203	-100	29.1636	-100	-100				31.4046	32.1334	32.9637	37.9812	37.1308		34.88	28.63	33.74			38.54	24.79	35.42		37.91		37.77	37.68	33.42	28.63	39.58	25.36	36.82	28.17
318	70.35	43.3061	63.3027	-100	29.2373	-100	-100				31.2827	32.1564	33.0689	38.0256	37.1333		35.03	28.66	33.75			38.63	24.82	35.5		37.97		37.77	37.69	33.43	28.66	39.81	25.36	36.8	28.23
319	70.3982	43.3172	63.4015	-100	29.2833	-100	-100				31.368	32.2939	33.1215	38.1142	37.1345		35.08	28.67	33.75			38.73	24.86	35.55		38.08		37.8	37.71	33.45	28.68	39.56	25.36	36.88	28.24
320	70.7068	43.4936	63.5079	-100	29.3202	-100	-100				31.3436	32.3627	33.1741	38.0847	37.1357		35.1	28.7	33.76			38.88	24.9	35.59		38.05		37.86	37.74	33.55	28.7	39.67	25.36	37.05	28.32
321	71.1359	43.5818	63.6599	-100	29.3801	-100	-100				31.6238	32.5003	33.2227	38.1216	37.2382		35.13	28.73	33.8			39.04	24.95	35.6		38.03		37.96	37.88	33.58	28.76	39.73	25.36	37.08	28.35
322	71.3504	43.5598	63.7358	-100	29.41	-100	-100				31.77	32.5576	33.247	38.129	37.2675		35.2	28.74	33.85			39.09	24.99	35.69		38.07		37.95	37.88	33.68	28.83	39.94	25.36	37.08	28.38
323	71.5649	43.648	63.979	-100	29.425	-100	-100				31.7213	32.4544	33.2713	38.1697	37.3847		35.31	28.8	33.86			39.22	25.05	35.69		38.09		38.05	37.93	33.76	28.93	40.08	24.87	37.21	28.41
324	71.8831	43.8134	64.3894	-100	29.4399	-100	-100				31.8431	32.6379	33.3279	38.2103	37.4725		35.32	28.87	33.83			39.33	25.09	35.72		38.11		38.1	37.97	33.84	28.98	39.88	24.63	37.22	28.44
325	72.2013	43.7803	64.7846	-100	29.5136	-100	-100				31.9649	32.6035	33.4089	38.4098	37.5604		35.41	28.86	33.93			39.4	25.1	35.69		38.19		38.09	38.05	33.85	28.99	39.99	24.5	37.17	28.43
326	72.5388	43.9457	64.8074	-100	29.5413	-100	-100				31.9406	32.8213	33.5141	38.4837	37.6117		35.5	28.83	33.98			39.49	25.12	35.75		38.26		38.17	38.08	33.89	29.21	40.18	24.38	37.24	28.58
327	-100	44.0119	64.8909	-100	29.5827	-100	-100				32.0989	32.7754	33.5951	38.4763	37.6629		35.57	28.9	34			39.65	25.26	35.88		38.25		38.2	38.11	33.96	29.07	40.43	24.6	37.26	28.57
328	-100	44.1001	65.2101	-100	29.6242	-100	-100				31.9527	32.9015	33.6356	38.6611	37.7581		35.64	29	34.03			39.72	25.33	35.8		38.27		38.29	38.14	34	29.18	40.4	25.55	37.35	28.64
329	-100	44.056	65.4305	-100	29.7071	-100	-100				32.0624	32.8442	33.676	38.7054	37.8533		35.74	28.98	34.1			39.77	25.36	35.9		38.35		38.25	38.2	33.99	29.22	40.39	24.89	37.43	28.68
330	-100	44.1773	65.4989	-100	29.7255	-100	-100				32.0989	32.9703	33.6922	38.6832	37.9558		35.74	29	34.09			39.93	25.38	36.01		38.39		38.36	38.24	34.07	29.34	40.38	25.15	37.42	28.74
331	-100	44.2325	65.6585	-100	29.7623	-100	-100				32.0746	32.9703	33.7894	38.7128	38.029		35.73	28.99	34.08			40.05	25.39	36		38.43		38.48	38.32	34.11	29.31	40.59	26.02	37.51	28.8
332	-100	44.2876	65.9397	-100	29.7992	-100	-100				32.2086	32.9588	33.9229	38.7423	38.0729		35.93	29.09	34.13			40.21	25.39	36		38.47		38.23	38.33	34.12	29.37	40.69	25.25	37.57	28.82
333	-100	44.442	66.0916	-100	29.836	-100	-100				32.306	33.0735	33.9897	38.8236	38.2194		35.96	29.1	34.16			40.18	25.4	36.1		38.5		38.51	38.35	34.22	29.35	40.8	25.14	37.67	28.85
334	-100	44.3648	66.2816	-100	29.9005	-100	-100				32.1476	33.062	34.0231	38.8606	38.3219		36.04	29.19	34.18			40.36	25.4	36.06		38.56		38.55	38.4	34.27	29.37	40.78	25.02	37.8	28.89
335	-100	44.5192	66.4032	-100	29.9282	-100	-100				32.2938	33.3372	34.0398	38.8975	38.3219		36.03	29.17	34.2			40.46	25.42	36.15		38.57		38.56	38.47	34.27	29.51	41.03	25.21	37.81	28.86
336	-100	44.5743	66.5704	-100	29.9558	-100	-100				32.1964	33.1193	34.0482	38.964	38.3951		36.09	29.23	34.27			40.54	25.67	36.13		38.66		38.6	38.49	34.33	29.55	41.04	25.44	37.9	28.98
337	-100	44.6295	67.072	-100	29.9742	-100	-100				32.306	33.4862	34.0523	39.1487	38.5562		36.21	29.3	34.4			40.63	25.79	36.24		38.64		38.67	38.39	34.34	29.55	40.89	25.56	37.96	29.1
338	-100	44.7508	67.224	-100	29.9926	-100	-100				32.4278	33.5435	34.0544	39.2411	38.6367		36.33	29.3	34.46			40.77	25.85	36.3		38.65		38.69	38.48	34.38	29.59	40.88	25.67	38.07	29.13
339	-100	44.7397	67.3911	-100	30.1032	-100	-100				32.3426	33.532	34.0565	39.2873	38.7172		36.37	29.37	34.5			40.87	25.88	36.33		38.71		38.76	38.57	34.45	29.67	41.05	25.72	38	29.16
340	-100	44.9493	67.4443	-100	30.0571	-100	-100				32.4887	33.5894	34.0808	39.3335	38.7465		36.5	29.36	34.51			41.03	25.89	36.36		38.74		38.74	38.64	34.53	29.71	41.31	25.79	38.02	29.19
341	-100	44.9493	67.8775	-100	30.1308	-100	-100				32.5253	33.7155	34.0929	39.4443	38.7905		36.46	29.39	34.52			41.14	25.9	36.36		38.78		38.67	38.7	34.57	29.74	41.21	25.88	38.11	29.24
342	-100	45.0706	67.9991	-100	30.1676	-100	-100				32.44	33.7842	34.1051	39.4443	39.0687		36.45	29.4	34.53			41.24	25.91	36.38		38.82		38.94	38.74	34.57	29.82	41.24	25.27	38.12	29.36
343	-100	45.1147	68.0295	-100	30.1861	-100	-100				32.6715	33.9104	34.1617	39.4591	39.098		36.44	29.41	34.61			41.31	25.91	36.37		38.87		39.02	38.79	34.61	29.83	41.22	25.1	38.2	29.47
344	-100	45.1257	68.3183	-100	30.2045	-100	-100				32.7567	33.9791	34.1536	39.4887	39.0394		36.64	29.44	34.65			41.46	25.91	36.44		38.92		39.02	38.89	34.68	29.85	41.5	25.02	38.25	29.4
345	-100	45.1919	68.5424	-100	30.2966	-100	-100				32.5618	33.9906	34.2265	39.4739	39.2005		36.66	29.52	34.67			41.59	25.91	36.52		38.98		39.03	38.88	34.76	29.9	41.72	24.94	38.31	29.43
346	-100	45.2801	68.7666	-100	30.2506	-100	-100				32.8055	34.1167	34.2629	39.4887	39.2883		36.75	29.54	34.68			41.66	25.92	36.7		39.08		38.94	38.89	34.78	29.96	41.73	25.03	38.38	29.52
347	-100	45.2911	69.0934	-100	30.315	-100	-100				32.8907	34.0594	34.2994	39.5699	39.4201		36.71	29.53	34.69			41.76	26.18	36.62		39.14		39.1	38.96	34.83	29.91	41.82	25.12	38.36	29.57
348	-100	45.3297	69.139	-100	30.3795	-100	-100				32.9516	34.3001	34.4613	39.6069	39.5373		36.83	29.54	34.61			41.86	26.31	36.68		39.19		39.2	39.01	34.84	29.97	41.74	25.25	38.47	29.61
349	-100	45.3683	69.3822	-100	30.4762	-100	-100				32.7933	34.197	34.4856	39.6438	39.6544		37	29.6	34.71			42.04	26.37	36.78		39.07		38.97	38.98	34.92	30.1	41.68	25.31	38.53	29.62
350	-100	45.5227	69.4658	-100	30.5246	-100	-100				33.0247	34.3001	34.5179	39.7103	39.735		36.95	29.63	34.75			42.18	26.4	36.81		39.01		39.02	39.05	34.96	30.11	41.86	25.36	38.64	29.7
351	-100	45.5999	69.9673	-100	30.5488	-100	-100				32.976	34.3689	34.5503	39.7768	39.7752		36.95	29.64	34.8			42.23	26.42	36.86		38.98		39.08	39.05	34.97	30.17	41.76	25.37	38.78	29.72
352	-100	45.6771	70.0129	-100	30.573	-100	-100				32.9273	34.4033	34.7203	39.8064	39.8155		37.02	29.7	34.84			42.43	26.43	36.92		38.97		39.33	39.04	35.11	30.22	41.99	25.54	38.69	29.78
353	-100	45.7322	70.0965	-100	30.5914	-100	-100				33.0491	34.4606	34.8053	39.836	39.9326		37.13	29.74	34.87			42.57	26.43	37.04		38.96		39.31	39.12	35.08	30.24	42.06	25.64	38.81	29.82
354	-100	45.7984	70.2105	-100	30.6559	-100	-100				33.11	34.5179	34.8478	39.8803	40.0498		37.2	29.77	34.93			42.57	26.43	37.08		38.95		39.36	39.11	35.15	30.26	42.15	25.69	38.77	29.85
355	-100	45.7543	70.4537	-100	30.6743	-100	-100				33.1587	34.6097	34.8691	39.9468	40.1084		37.28	29.8	34.98			42.7	26.43	37.01		38.97		39.38	39.14	35.19	30.33	42.23	25.71	38.87	29.88
356	-100	46.03	70.7577	-100	30.7111	-100	-100				33.1465	34.6899	34.8797	40.0392	40.1669		37.28	29.87	35			42.75	26.44	37.06		38.97		39.26	39.31	35.23	30.37	42.22	25.72	38.98	29.93
357	-100	46.0962	70.7653	-100	30.7572	-100	-100				33.3293	34.667	34.885	40.1315	40.2841		37.35	29.87	35.02			43.03	26.44	37.12		39.08		39.25	39.39	35.23	30.41	42.16	25.73	38.96	29.97
358	-100	46.0465	71.13	-100	30.8032	-100	-100				32.9516	34.5753	34.8903	40.2128	40.3573		37.43	29.92	35.08			43.12	26.44	37.17		39.13		39.53	39.36	35.23	30.49	42.51	25.73	39.03	30.01
359	-100	45.9969	71.0084	-100	30.5361	-100	-100				33.0735	34.7243	34.8822	40.3015	40.4598		37.41	29.95	34.93			43.3	26.44	37.13		39.19		39.42	39.32	35.31	30.54	42.38	25.73	39.11	30.02
360	-100	46.1954	71.0616	-100	30.269	-100	-100				33.3536	34.8848	34.8822	40.3015	40.533		37.53	29.93	34.79			43.38	26.44	37.17		39.18		39.44	39.27	35.39	30.66	42.17	25.73	38.56	30.04
361	-100	45.5227	64.8606	-100	29.3478	-100	-100				32.5496	33.0792	34.1091	39.2707	38.029		35.8	28.03	29.49			40.66	24.47	35.89		37.35		38.07	37.94	33.93	29.66	40.93	24.5	37.69	29.27
362	-100	44.85	60.3009	-100	28.4267	-100	-100				31.5386	32.1764	33.336	38.2399	35.7739		34.92	26.69	26.84			39.3		33.81		34.3		37.45	36.89	33.35	29.22	40.17	23.26	37.09	28.37
363	-100	43.8465	59.7006	-100	27.9062	-100	-100				30.6737	31.725	32.6722	37.3014	34.456		34.09	25.64	25.52			37.94		31.69		31.26		36.88	35.7	32.84	28.77	39.64	22.2	36.59	27.75
364	-100	42.8375	59.1838	-100	27.3858	-100	-100				30.0889	31.4993	31.9194	36.4295	33.1381		33.39	24.6	24.19			36.85		29.62		29.41		36.31	34.03	32.28	28.39	38.82	21.13	35.91	27.15
365	-100	41.8284	58.7279	-100	26.8515	-100	-100				29.4189	31.3865	31.2718	35.8088	32.157		32.69	23.66	23.57			35.76		27.54		27.15		35.56	33.04	31.85	28.11	38.02	19.93	35.43	26.61
366	-100	40.3231	58.3707	-100	26.3172	-100	-100				28.7246	31.3301	30.4784	34.9738	30.905		31.85	22.65	22.38			35.35		25.57		24.89		35.18	32.06	31.43	27.62	37.26	19.33	34.95	26.09
367	-100	39.5705	57.4208	-100	25.8198	-100	-100				28.3104	31.2736	29.847	34.1905	30.279		31.06	21.67	20.55			35.17		22.73		23.08		34.8	30.64	31	27.25	37.03	19.03	34.37	25.58
368	-100	38.8178	56.942	-100	25.2579	-100	-100				27.7988	30.8266	29.2156	33.5698	29.653		30.24	20.63	19.1			34.84		21.87		21.28		34.06	29.42	30.5	26.92	36.48	18.73	33.78	25.05
369	-100	37.8584	56.3037	-100	24.802	-100	-100				27.1714	30.4597	28.5356	32.89	28.6279		29.42	19.64	16.9			34.36		20.18		18.22		33.31	28.1	30.06	26.51	35.87	17.41	33.21	24.59
370	-100	36.8769	55.3841	-100	24.346	-100	-100				26.544	30.219	27.8961	32.2693	28.13		28.63	18.52	15.8			33.96		18.5		16.69		32.62	26.8	29.54	26.05	35.27	16.76	32.65	24.09
371	-100	35.8624	54.7762	-100	23.8486	-100	-100				26.0933	29.7604	27.2808	31.5599	27.31		27.97	17.62	14.7			33.68		16.98		15.16		32.28	25.6	28.96	25.57	34.58	16.43	32.14	23.56
372	-100	34.925	54.343	-100	23.388	-100	-100				25.4477	29.3248	26.6413	30.8136	26.6803		27.1	16.78	13.79			33.12		15.68		13.95		31.93	24.43	28.63	25.2	34.07	16.26	31.62	23.07
373	-100	33.9876	53.6211	-100	22.9274	-100	-100				24.8873	28.935	26.0665	30.215	26.0507		26.37	15.97	12.89			32.5		14.38		12.74			23.25	28.12	24.76	33.43	16.1	31.11	22.62
374	-100	33.0723	52.8992	-100	22.4576	-100	-100				24.3635	27.6281	25.4594	29.4909	25.4356		25.71	15.14	11.74			32		13.32		12.33			22.15	27.67	24.43	32.88	15.31	30.66	22.3
375	-100	32.2453	52.2608	-100	21.9878	-100	-100				23.8275	26.9747	24.9332	28.8702	24.9744		24.88	14.28	11.17			31.75		12.27		12.05			20.98	27.22	23.92	32.21	14.92	30.12	21.79
376	-100	31.2748	51.4325	-100	21.5457	-100	-100				23.2793	26.6479	24.407	28.2569	24.5131		24.19	13.6	10.88			31.34		11.42					19.86	26.79	23.5	31.71	14.72	29.55	21.34
377	-100	30.4698	50.7029	-100	21.122	-100	-100				22.7555	26.4846	23.3627	27.6288	24.3081		23.51	12.91	10.74			30.84		10.51					18.82	26.36	23.09	31.19	14.53	29.04	20.89
378	-100	29.7089	50.2774	-100	20.7167	-100	-100				22.3292	26.4029	22.8406	26.9785	23.9713		22.9	12.24	10.59			30.4		9.74					17.77	25.97	22.68	30.57	13.91	28.48	20.46
379	-100	28.4738	49.7226	-100	20.3113	-100	-100				21.7566	26.3621	22.5795	26.38	23.6784		22.27	11.65	9.88			29.9		8.99					16.78	25.52	22.23	30.02	13.6	27.97	20
380	-100	27.8562	48.8411	-100	19.9429	-100	-100				21.6104	26.3212	22.3185	25.7149	23.3856		21.57	11.05	9.52			29.59		8.4					16.09	25.11	21.86	29.45	13.29	27.43	19.61
381	-100	27.2386	48.2407	-100	19.5192	-100	-100				21.1232	26.0117	21.8004	25.2198	23.0414		21	10.49	9.16			29.12		7.81					15.4	24.64	21.47	28.79	13.08	26.9	19.22
382	-100	26.5329	47.4732	-100	19.1461	-100	-100				20.5506	25.4729	21.2175	24.6582	22.6973		20.37	9.97	7.9			28.69		7.32					14.45	24.22	21.02	28.27	12.85	26.4	18.77
383	-100	25.8271	46.7665	-100	18.773	-100	-100				20.1486	25.2665	19.7766	24.0893	22.2068		19.64	9.52	7.27			28.18		6.86					13.49	23.74	20.6	27.82	12.8	25.94	18.37
384	-100	25.0662	46.0217	-100	18.4	-100	-100				19.6857	24.957	19.0561	23.5351	21.7162		19.18	9.12	6.96			27.83		6.43					12.85	23.4	20.26	27.14	12.47	25.46	18
385	-100	24.3824	45.4898	-100	18.0269	-100	-100				18.8208	24.6131	18.6959	22.9809	21.3355		18.55	8.73	6.64			27.37		6.12					12.2	22.94	19.87	26.8	12.3	24.99	17.59
386	-100	23.6987	44.897	-100	17.6769	-100	-100				18.3884	24.3036	18.5157	22.1385	21.1451		18.03	8.32	6.14			26.9		5.84					11.6	22.52	19.45	26.23	12.12	24.48	17.24
387	-100	23.0701	44.2435	-100	17.3452	-100	-100				17.9559	23.9367	18.4257	21.6101			16.83	7.97	5.87			26.42		5.49					10.79	22.13	19.07	25.8	11.87	23.95	16.88
388	-100	22.4305	43.4607	-100	16.9538	-100	-100				17.5904	23.5699	18.3356	21.0818			16.23	7.68	5.74			26.06		5.26					10.39	21.64	18.67	25.13	11.73	23.5	16.57
389	-100	21.8405	42.868	-100	16.5623	-100	-100				17.1275	23.2603	17.9147	20.1914			15.93	7.43	5.6			25.62		5.03					9.98	21.29	18.29	24.83	11.5	23.05	16.14
390	-100	21.2506	42.1385	-100	16.2261	-100	-100				16.7012	23.0081	17.5302	19.7462			15.63	7.18	5.41			25.14		4.82					9.59	20.87	17.91	24.23	11.33	22.58	15.8
391	-100	20.7322	41.4469	-100	15.8898	-100	-100				16.3723	22.7215	17.1456	19.301			15.2	6.97	5.21			24.77		4.61					9.15	20.46	17.45	23.86	11	22.16	15.48
392	-100	20.1588	40.7174	-100	15.7056	-100	-100				16.0921	22.3432	16.8137	18.8354			14.7	6.75	5.3			24.4		4.39					8.7	20.1	17.09	23.39	10.86	21.69	15.26
393	-100	19.5964	40.2386	-100	15.4937	-100	-100				15.6048	22.0796	16.4252	18.429			14.2	6.55	5.16			24		4.21					8.39	19.72	16.77	22.87	10.94	21.22	14.68
394	-100	19.1112	39.6611	-100	15.2266	-100	-100				15.1906	21.7471	16.0852	18.0522			13.8	6.37	5.03					4.09					8.1	19.38	16.37	22.5	10.57	20.78	14.38
395	-100	18.6259	38.9619	-100	14.872	-100	-100				14.947	21.4261	15.6359	17.6679			13.49	6.21	4.67					3.97					7.74	18.99	16.08	22.06	10.42	20.39	14.06
396	-100	18.1297	38.3388	-100	14.5173	-100	-100				14.6546	21.1281	15.4112	17.2246			13.22	6.03	4.48					3.88					7.5	18.62	15.68	21.63	10.26	19.98	13.77
397	-100	17.7547	37.8068	-100	14.2594	-100	-100				14.1552	20.8644	15.1866	16.9364			12.93	5.84	4.4					3.8					7.21	18.24	15.33	21.23	10.16	19.65	13.51
398	-100	17.3026	37.2141	-100	14.0153	-100	-100				13.875	20.5778	14.8709	16.5004			12.72	5.69	4.28					3.72					6.96	17.85	14.92	20.8	10.05	19.2	13.17
399	-100	16.9387	36.7049	-100	13.7712	-100	-100				13.4608	20.2912	14.6118	16.2122			12.35	5.54	4.19					3.53					6.77	17.51	14.61	20.42	9.9	18.77	12.94
400	-100	16.5196	36.0742	-100	13.6606	-100	-100				13.205	19.9473	14.288	15.8723			12.1	5.41	3.95					3.48					6.57	17.24	14.28	19.95	9.99	18.36	12.68
401	-100	16.1447	35.565	-100	13.4626	-100	-100				12.9005	19.7868	14.1261	15.6063			11.89	5.29	3.83					3.42					6.37	16.89	13.97	19.65	9.84	18.03	12.39
402	-100	15.7697	35.0103	-100	13.2646	-100	-100				12.5594	19.4199	13.8995	15.3181			11.69		3.77					3.34					6.2	16.58	13.64	19.26	9.75	17.66	12.12
403	-100	15.472	34.5011	-100	13.0895	-100	-100				12.3888	19.1906	13.6161	15.0004			11.49		3.74					3.27					6.05	16.26	13.3	18.85	9.69	17.34	11.89
404	-100	15.1191	33.8704	-100	12.8777	-100	-100				12.1696	18.8811	13.3814	14.7861			11.32		3.72					3.24					5.86	15.95	12.95	18.62	9.38	17.02	11.67
405	-100	14.8324	33.2396	-100	12.6474	-100	-100				11.7798	18.7206	13.1547	14.5275			11.13		3.71					3.17					5.76	15.69	12.72	18.26	9.23	16.71	11.42
406	-100	14.5236	32.7381	-100	12.4908	-100	-100				11.5483	18.434	12.9604	14.2836			10.97		3.71					3.09					5.66	15.43	12.39	17.97	9.17	16.36	11.19
407	-100	14.1707	32.1073	-100	12.3112	-100	-100				11.329	18.2047	12.8309	14.0841			10.85		3.65					3.01					5.54	15.12	12.07	17.59	9.09	16.03	10.93
408	-100	13.9391	31.6057	-100	12.1315	-100	-100				10.9758	17.9411	12.6245	13.8476			10.72		3.57					2.97					5.36	14.84	11.79	17.3	9.01	15.72	10.68
409	-100	13.6745	31.1194	-100	11.9749	-100	-100				10.8661	17.7577	12.418	13.5816			10.51		3.51					2.95					5.28	14.55	11.47	17	8.92	15.45	10.44
410	-100	13.498	30.5494	-100	-100	-100	-100				10.5981	17.5284	12.2804	13.4043			10.39		3.44					2.89					5.19	14.31	11.17	16.67	8.82	15.19	10.2
411																	10.25		3.43					2.85					5.05	14.04	10.95	16.36	8.71	14.87	9.99
412																	10.11		3					2.82					4.96	13.82	10.68	16.15	8.65	14.55	9.77
413																	9.97		3.03					2.79					4.87	13.65	10.46	15.87	8.56	14.29	9.59
414																	9.83		3.06										4.81	13.4	10.17	15.58	8.52	14.05
415																	9.75		3.29										4.74	13.19	9.95	15.46	8.44	13.75
416																	9.75		3.29										4.64	12.93	9.71	15.1		13.51
417																	9.63		3.25										4.62	12.77	9.51	14.92		13.31
418																	9.55		3.2										4.58	12.55	9.28	14.7		13.11
419																	9.41		3.18										4.52	12.36	9.08	14.35		12.92
420																	9.36		3.17										4.46	12.2	8.91	14.17		12.67
421																	9.23		3.16										4.34	12.01	8.62	14.02		12.47
422																	9.13		3.09										4.39	11.86	8.53	13.79		12.21
423																	8.93		3.06										4.36	11.75	8.3	13.55		12.05
424																	8.83		3.03										4.29	11.59	8.15	13.39		11.84
425																	8.73		3										4.3	11.5	8.01	13.25		11.68
426																	8.69		2.98										4.21	11.36	7.88	13.06		11.52
427																	8.58		2.96										4.21	11.25	7.71	12.92		11.38
428																	8.53		2.95										4.17	11.08	7.5	12.76		11.26
429																	8.48		2.75										4.11	10.97	7.34	12.62		11.08
430																	8.5		2.54										4.06	10.83	7.25	12.47		10.95
431																	8.46		3.16										4.03	10.67	7.05	12.38		10.8
432																	8.38		2.88										4.01	10.63	6.91	12.19		10.65
433																	8.35		2.84										3.94	10.49	6.82	12.12		10.53
434																	8.33		2.83										3.92	10.37	6.63	11.97		10.41
435																	8.27		2.82										3.85	10.22	6.53	11.8		10.28
436																	8.25		2.81										3.87	10.16	6.44	11.65		10.23
437																	8.21		2.82										3.87	10.06	6.27	11.5		10.14
438																	8.2		2.78										3.81	9.97	6.14	11.47		10.05
439																	8.2		2.57										3.79	9.91	6.08	11.37		9.98
440																	8.15		2.47										3.75	9.83	5.94	11.31		9.85
441																	8.1		2.36										3.74	9.75	5.82	11.18		9.84
442																	8.05		3.53										3.73	9.67	5.75	11.06		9.73
443																	7.99		4.12										3.72			11.01		9.65
444																	8.01		4.41										3.71			10.85		9.6
445																	7.99		4.7										3.74			10.75		9.5
446																	7.95		3.99										3.67			10.71		9.43
447																	7.92		3.27										3.68			10.7		9.38
448																	7.9		2.56										3.67			10.63		9.33
449																	7.89		2.69										3.78			10.48		9.22
450																	7.87		2.68										3.88			10.46		9.16
451																	7.83		2.55										3.82					9.11
452																	7.78		2.61										3.87					9.05
453																	7.78		2.68										3.66					9.03
454																	7.78		2.65										3.33					8.95
455																	7.74		2.63										3.98					8.93
456																	7.68		2.62										3.92					8.89
457																	7.64		2.61										3.81					8.86
458																	7.65		2.6										3.79					8.78
459																	7.61		2.61										3.73					8.75
460																	7.56		2.63										3.82					8.73
461																	7.47		2.59										3.92					8.67
462																	7.32		2.59										3.9					8.6
463																	7.16		2.45										3.85					8.6
464																	7.2		2.31										3.77					8.59
465																	7.2		2.08										3.87					8.52
466																	7.26		1.86										3.97					8.46
467																	7.2		2.09										3.59					8.42
468																	7.21		2.4										3.76					8.36
469																	7.18		2.55										3.65					8.35
470																	7.24		2.7										3.47					8.33
471																	7.19		2.64										3.59					8.29
472																	7.23		2.61										3.65					8.28
473																	7.19		2.7										3.71					8.21
474																	7.16		2.74										3.61					8.17
475																	7.2		2.78										3.69					8.16
476																	7.15		2.73										3.77					8.13
477																	7.16		2.68										3.63					8.1
478																	7.15		2.66										3.54					8.07
479																	7.11		2.65										3.5					8.04
480																	7.12		2.64										3.6					8.04
481																	7.08		2.61										3.7					8.02
482																	7.11		2.58										3.54					7.93
483																	7.05		2.63										3.47					7.95
484																	6.95		2.65										3.36					7.97
485																	7.06		2.66										3.51					7.95
486																	7.01		2.66										3.65					7.93
487																	7		2.67										3.55					7.94
488																	7.11		2.67										3.44					8.32
489																	7.06		2.67										3.49					8.21
490																	6.85		2.67										3.52					8.18
491																	6.64		2.67										3.55					8.13
492																	6.65		2.67										3.68					8.12
493																	6.7		2.67										3.32					8.13
494																	6.75		2.67										3.21					8.3
495																	6.72		2.67										3.6					8.46
496																	6.63		2.67										3.49					8.33
497																	6.72		2.67										3.35					8.26
498																	6.72		2.67										3.23					8.2
499																	6.74		2.67										3.19					8.17
500																	6.72		2.67										3.57					8.13
501																	6.69		2.67										3.37					8.56
502																	6.69		2.67										3.28					8.33
503																	6.65		2.67										3.22					8.25
504																	6.65		2.67										3.19					8.2
505																	6.62		2.67										3.18					8.13
506																			2.67										3.17					8.02
507																			2.67										3.17					8.46
508																			2.67										3.07					8.25
509																			2.67										2.99					8.21
510																			2.67										2.99					8.12
511																			2.67										2.99					8.12
512																			2.67										2.99					8.07
513																			2.67										2.99					7.95
514																			2.67										2.68					8.27
515																			2.67										2.92					8.18
516																			2.67										3.16					8.13
517																			2.67										3.13					8.04
518																			2.67										3.01					8.02
519																			2.67										2.94					7.95
520																			2.67										2.64					8.27
521																			2.67										3.15					8.19
522																			2.67										3.01					8.15
523																			2.67										2.95					8.08
524																			2.67										2.84					7.99
525																			2.67										2.97					7.5
526																			2.67										3.09					8.21
527																			2.67										2.98					8.15
528																			2.67										2.84					8.09
529																			2.67										2.81					8.03
530																			2.67										2.83					8.01
531																			2.67										2.83					7.48
532																			2.67										2.84					8.19
533																			2.67										2.73					8.1
534																			2.67										2.62					8.03
535																			2.67										2.73					7.95
536																			2.67										2.83					7.89
537																			2.67										2.68					7.38
538																			2.67										2.56					8.13
539																			2.67										2.44					8.04
540																			2.67										2.52					7.95
541																			2.67										2.6					7.89
542																			2.67										2.52					7.81
543																			2.67										2.36					7.38
544																			2.67										2.28					8.04
545																			2.67										2.38					7.99
546																			2.67										2.47					7.89
547																			2.67										2.34					7.87
548																			2.67										2.31					7.85
549																			2.67										2.2					7.84
550																			2.67										2.84					6.74
551																			2.67										2.39					8.03
552																			2.67										2.25					7.95
553																			2.67										2.15					7.88
554																													2.04					7.85
555																													2.15					6.73
556																													2.25					8.1
557																													2.13					8.04
558																													2.06					7.94
559																																		7.95
560																																		7.88
561																																		4.03
562																																		8.11
563																																		8.05
564																																		7.94
565																																		7.87
566																																		7.81
567																																		4.01
568																																		8.09
569																																		7.99
570																																		7.91
571																																		7.91
572																																		4.04
573																																		8.09
574																																		8
575																																		7.95
576																																		7.94
577																																		7.8
578																																		4.15
579																																		8.03
580																																		7.94
581																																		7.85
582																																		7.78
583																																		7.77
584																																		4.07
585																																		7.96
586																																		7.85
587																																		7.76
588																																		7.7
589																																		7.68
590																																		4.52
591																																		7.88
592																																		7.8
593																																		7.7
594																																		7.66
595																																		7.64
596																																		5.46
597																																		7.83
598																																		7.75
599																																		7.7
600																																		7.61
601																																		7.64
602																																		6.46
603																																		7.81
604																																		7.7
605																																		7.67
606																																		7.63
607																																		7.62
608																																		6.35
609																																		7.74
610																																		7.7
611																																		7.62
612																																		7.54
613																																		7.52
614																																		7.48
615																																		7.44
616																																		7.39
617																																		7.4
618																																		7.33
619																																		7.3
620																																		7.28
621																																		7.23
622																																		7.2
623																																		7.14
624																																		7.12
625																																		7.12
626																																		7.09
627																																		7.09

## Sheet: Figure 3
Panel B
WT
	Average	N	Stdev	Stderr	5 pA/1000ms					037			059		072		095	104	110	117			148	154			007		019	028	015	021
0	0	19	0	0		sw 1	0	0		0	0		0	0	0		0	0	0	0	0		0	0			0	0	0	0	0	0
5	0	19	0	0		sw 2	5	0		0	0		0	0	0		0	0	0	0	0		0	0			0	0	0	0	0	0
10	0	19	0	0		sw 3	10	0		0	0		0	0	0		0	0	0	0	0		0	0			0	0	0	0	0	0
15	0.473684	19	1.02026	0.234064		sw 4	15	0		0	0		0	0	0		0	0	4	0	0		1	1			0	0	1	2	0	0
20	1.05263	19	1.92855	0.442439		sw 5	20	0		0	0		0	0	0		0	1	6	0	0		3	5			0	0	1	4	0	0
25	1.31579	19	2.33459	0.535591		sw 6	25	0		0	0		1	0	0		0	1	8	0	0		3	6			0	0	2	4	0	0
30	1.89474	19	2.84595	0.652905		sw 7	30	0		1	0		4	0	0		0	2	8	0	0		5	8			0	0	2	6	0	0
35	2.36842	19	3.33684	0.765524		sw 8	35	0		1	0		8	0	0		0	3	9	0	0		5	9			1	0	3	6	0	0
40	2.68421	19	3.74244	0.858574		sw 9	40	0		1	0		9	0	0		0	3	11	0	0		7	9			1	0	3	6	1	0
45	3.05263	19	4.10249	0.941175		sw 10	45	0		2	0		11	0	0		0	3	11	0	0		8	10			1	0	3	7	1	1
50	3.21053	19	4.40428	1.01041		sw 11	50	0		1	0		12	0	0		0	3	12	0	0		8	10			1	0	4	8	1	1
55	3.47368	19	4.7066	1.07977		sw 12	55	0		2	0		14	0	0		0	4	12	0	0		8	11			1	0	4	8	1	1
60	3.68421	19	4.97832	1.1421		sw 13	60	0		3	0		15	0	0		0	4	13	0	0		8	11			1	0	4	9	1	1
65	3.94737	19	5.32785	1.22229		sw 14	65	0		2	0		16	0	0		1	4	14	0	0		9	12			1	0	5	9	1	1
70	4.10526	19	5.45583	1.25165		sw 15	70	0		2	0		16	0	0		0	4	14	1	0		10	12			1	0	6	10	1	1
75	4.36842	19	5.56986	1.27781		sw 16	75	0		3	0		18	0	1		1	5	14	1	0		9	12			1	0	6	10	1	1
80	4.57895	19	5.80532	1.33183		sw 17	80	0		2	0		18	0	1		1	5	15	1	0		10	13			2	0	7	10	1	1
85	4.68421	19	5.99122	1.37448		sw 18	85	0		2	0		19	0	0		1	5	15	1	0		10	14			2	0	6	10	1	3
90	4.94737	19	6.06881	1.39228		sw 19	90	0		3	0		19	0	1		1	5	16	1	0		10	14			2	0	8	10	1	3
95	4.84211	19	5.9653	1.36853		sw 20	95	0		2	0		18	0	1		1	5	16	1	0		11	13			2	0	7	11	1	3
100	5.05263	19	5.64184	1.29433		sw 21	100	0		3	0		15	0	1		1	5	17	1	0		10	13			4	0	8	11	1	6
M650K
ttest WT vs. M650K	Average	N	Stdev	Stderr	5 pA/1000ms		Injected current [mA]			012			031		045		059	065			084	091	002	008	013			027	035	004
0.324174	0	18	0	0		sw 1	0			0			0	0	0		0	0	0		0	0	0	0	0	0	0	0	0	0	0
0.183393	0.0555556	18	0.235702	0.0555556		sw 2	5			0			0	0	0		0	1	0		0	0	0	0	0	0	0	0	0	0	0
0.128354	0.111111	18	0.471405	0.111111		sw 3	10			0			0	0	0		0	2	0		0	0	0	0	0	0	0	0	0	0	0
0.525503	0.277778	18	0.95828	0.225869		sw 4	15			0			0	0	0		0	4	0		0	0	0	0	0	0	0	0	0	1	0
0.135602	0.333333	18	1.18818	0.280056		sw 5	20			0			0	0	0		0	5	0		0	0	0	0	0	0	0	0	0	1	0
0.121872	0.333333	18	1.18818	0.280056		sw 6	25			0			0	0	0		0	5	0		0	0	0	0	0	0	0	0	0	1	0
0.0568266	0.5	18	1.54349	0.363803		sw 7	30			0			0	0	0		0	6	0		0	0	0	0	0	0	0	0	0	3	0
0.0370578	0.555556	18	1.75641	0.413989		sw 8	35			0			0	0	0		0	7	0		0	0	0	0	0	0	0	0	0	3	0
0.044802	0.666667	18	1.8471	0.435365		sw 9	40			0			0	0	0		0	7	0		0	0	0	0	0	0	0	1	0	4	0
0.0477125	0.944444	18	2.12747	0.50145		sw 10	45			0			1	0	0		0	8	0		0	1	0	0	1	0	0	1	0	5	0
0.0749382	1.11111	18	2.3736	0.559463		sw 11	50			0			1	0	0		0	8	0		0	1	1	0	1	0	0	1	0	7	0
0.0657063	1.38889	18	3.18339	0.750333		sw 12	55			0			1	0	0		0	9	0		0	1	1	0	1	0	0	1	0	11	0
0.0550979	1.22222	18	2.69106	0.63429		sw 13	60			0			1	0	0		0	9	0		0	1	1	0	1	0	0	1	0	8	0
0.0663473	1.38889	18	2.99291	0.705436		sw 14	65			0			1	0	0		0	10	0		0	1	1	1	1	0	0	1	0	9	0
0.0758622	1.61111	18	3.66444	0.863716		sw 15	70			0			1	0	0		0	10	0		0	1	1	1	1	0	0	1	0	13	0
0.0633236	1.72222	18	3.83184	0.903174		sw 16	75			0			1	0	0		1	10	0		0	1	1	1	1	0	0	1	0	14	0
0.068944	1.77778	18	3.96389	0.934298		sw 17	80			0			1	0	0		1	11	0		0	1	1	1	1	0	0	1	0	14	0
0.095857	2.05556	18	4.16529	0.981769		sw 18	85			0			1	0	0		1	11	0		0	4	1	2	1	0	0	1	0	15	0
0.0895663	2.33333	18	4.37909	1.03216		sw 19	90			0			1	0	0		1	11	0		0	8	1	3	1	0	0	1	0	15	0
0.116632	2.38889	18	4.66702	1.10003		sw 20	95			0			1	0	0		1	11	0		0	7	1	3	1	0	0	1	0	17	0
0.124117	2.61111	18	4.62905	1.09108		sw 21	100			1			1	0	1		1	12	0		0	8	1	4	1	0	0	1	0	16	0
Panel D
	Average	N	Stdev	Stderr		Experiment Id	1	3	4	6	7	8	10	11	12	13	14	15	16	17	20	21	22	23	25
WT	4.84789	19	1.78306	0.409062		Width at 0 mV	3.3	4.84	3.95	6.1	5	2.92	5.02	9.05	5.06	2.83	3.22	3.67	4.92	4.74	3.72	3.63	8.84	4.45	6.85
M650K	7.02385	13	3.26725	0.906171		Width at 0 mV	5.01	7.56	6.21	7.45	6.12	7.89	5.96	5.06	6.7	5.98	4.71	17.36	5.3
						Experiment Id	1	4	5	6	8	9	10	12	13	14	15	16	17

## Sheet: Figure 4
Figure 4
Panel B, Activation
WT
									ND7_022								ND7_023
mV		mean	n	stdv	SEM			experiment	e7	e9	e11	e13	e15	e17	e19	e22	e2	e5
-70		-0.00247537	10	0.0169947	0.00537421		relative g	-70	-0.0164608	-0.0189761	-0.0107361	-0.0146705	0.0145131	0.00907953	0.0268609	-0.0147299	0.0154722	-0.0151061
-60		0.00245354	10	0.0192585	0.00609008			-60	-0.0249004	-0.0239391	0.0138195	0.0128084	0.0115643	-0.00890242	0.0288896	0.0153424	0.0167651	-0.0169119
-50		0.0100301	10	0.0173209	0.00547735			-50	0.0239624	0.0185016	-0.0146028	0.013988	0.0211105	-0.00942923	0.0261802	0.0164511	-0.0189251	0.0230647
-40		0.0205559	10	0.0160982	0.00509071			-40	0.0301514	0.0352082	0.016334	0.0304238	0.0312407	0.0113656	0.0311514	0.0187993	-0.0193986	0.0202827
-30		0.0566037	10	0.0457953	0.0144817			-30	0.0689206	0.122992	0.0611714	0.130915	0.057107	0.0481659	0.054114	-0.023615	0.0200119	0.0262544
-20		0.197797	9	0.101299	0.0337662			-20	0.171518	0.325879	0.218484	0.373629	0.141478	0.226176	0.164966	0.0928344		0.0652118
-10		0.359085	10	0.135506	0.0428509			-10	0.272972	0.509648	0.40116	0.576211	0.348714	0.483822	0.349666	0.277971	0.143203	0.227484
0		0.558591	10	0.0948396	0.0299909			0	0.525932	0.610782	0.590709	0.712379	0.561148	0.664378	0.574446	0.476663	0.39209	0.477384
10		0.716514	10	0.0530737	0.0167834			10	0.73396	0.687099	0.750994	0.800162	0.702087	0.790086	0.720846	0.660249	0.640287	0.679366
20		0.83403	10	0.032507	0.0102796			20	0.860669	0.805585	0.842023	0.868561	0.820798	0.876441	0.855119	0.774081	0.807529	0.829495
30		0.918293	10	0.0263941	0.00834656			30	0.942496	0.874125	0.918104	0.922294	0.898333	0.943228	0.911627	0.891324	0.919243	0.96216
40		0.970548	10	0.0216427	0.00684402			40	0.982174	0.926638	0.965778	0.959559	0.975711	0.976596	0.975006	0.949049	0.994966	1
50		0.992456	10	0.0104194	0.00329491			50	1	0.976744	1	0.975148	0.981597	1	1	0.997963	0.993295	0.999809
60		0.991669	9	0.00799312	0.00266437			60	0.993769	0.984074	0.992771	1	0.985042	0.994913		0.976855	1	0.997594
70		0.991302	7	0.0102289	0.00386616			70		0.97835	0.997468	0.983761	1	0.999993		1	0.979542
		-2.11187	10	4.82805	1.52677			Boltzmann midpoint	-0.76704	-5.5682	-3.7135	-10.98	-1.0802	-6.7762	-2.0811	2.7453	5.0132	2.089
		11.7535	10	1.72001	0.543914			Boltzmann slope	10.991	15.6	12.183	12.706	12.317	10.952	11.844	11.703	9.4228	9.8159
M650K
									ND7_022										ND7_023
									e2	e6	e8	e10	e12	e14	e16	e18	e21	e23	e4	e6
-70		0.00786069	12	0.013986	0.00403742		relative g	-70	0.00683579	0.0181429	-0.0170078	0.0166691	-0.00935324	0.0165603	0.016462	0.0108283	0.0145066	0.0147081	-0.0164486	0.0224247
-60		0.003923	12	0.0174895	0.00504878			-60	-0.00707028	-0.0209472	0.0193342	-0.0209466	-0.0113812	0.0189142	-0.0150788	0.0108452	0.0127068	0.0164082	0.0206947	0.0235968
-50		0.0102141	12	0.0176704	0.00510101			-50	-0.00923669	0.020918	0.0239021	0.0219638	0.0119865	0.0245989	0.0162516	0.0135566	0.0139801	-0.0193402	-0.0238505	0.0278388
-40		0.0328735	12	0.0211188	0.00609648			-40	0.0137881	0.0247348	0.087287	0.0411743	0.0386332	0.0571802	0.0198438	0.0147523	0.0213155	0.0232403	0.0240307	0.0285013
-30		0.0988347	12	0.0944522	0.027266			-30	0.0573951	0.0424734	0.297641	0.200787	0.194971	0.188599	0.0350453	0.0224233	0.0324234	0.0293727	0.0263477	0.0585374
-20		0.232953	12	0.187447	0.0541113			-20	0.144675	0.115574	0.555006	0.546352	0.43913	0.36045	0.139464	0.073748	0.112707	0.0893561	0.0616676	0.157302
-10		0.417997	12	0.197261	0.0569443			-10	0.369827	0.246268	0.739379	0.78542	0.607537	0.509848	0.365035	0.261533	0.309992	0.283682	0.191217	0.346228
0		0.610767	12	0.171473	0.0495			0	0.623007	0.42783	0.882138	0.946558	0.738948	0.639758	0.600762	0.48876	0.514416	0.55482	0.382254	0.529948
10		0.743209	12	0.110973	0.0320353			10	0.772081	0.598122	0.908034	0.962823	0.800926	0.74811	0.768724	0.677827	0.675922	0.711615	0.592722	0.701597
20		0.844343	12	0.0718648	0.0207456			20	0.879092	0.735912	0.907423	0.994279	0.886823	0.880602	0.854903	0.809781	0.793373	0.820894	0.748089	0.820941
30		0.912827	12	0.0414767	0.0119733			30	0.936175	0.839813	0.952624	0.969016	0.939704	0.940508	0.952603	0.889398	0.864958	0.906563	0.867761	0.894802
40		0.960988	12	0.0268968	0.00776444			40	0.980862	0.91985	0.931988	0.956989	0.996228	1	0.993268	0.951656	0.950397	0.964907	0.929902	0.955809
50		0.99266	11	0.00756447	0.00228077			50	1	0.991773	1	0.989821	0.98753		0.986894	0.992018	0.975655	1	0.997829	0.997745
60		0.998876	10	0.00296111	0.000936384			60	0.998172	1		1	1		1	1	1	0.990608	0.999981	1
70		0.992009	7	0.00844268	0.00319103			70	0.999952	0.98913			0.980126			0.992312	0.982609	0.999933	1
		-4.66917	12	9.30046	2.68481			Boltzmann midpoint	-3.7247	5.2352	-20.738	-20.5	-13.45	-9.0857	-3.0963	2.1329	1.2941	0.11152	6.4633	-0.67238
		11.4606	12	1.86202	0.537519			Boltzmann slope	10.38	13.373	10.25	7.2506	12.729	14.394	10.471	11.16	12.516	10.847	11.537	12.62
Panel D, Deactivation
WT									ND7_016						ND7_017					ND7_021
mV		mean	n	stdv	SEM			experiment	e9	e11	e15	e16	e17	e21	e2	e3	e4	e8	e9	e5	e6	e7	e8
-120		2.44292e-05	15	1.40562e-05	3.62929e-06		tau	-120	8.24343e-06	5.47551e-05	1.2129e-05	1.05794e-05	8.27974e-06	1.0391e-05	3.31557e-05	1.67589e-05	3.0311e-05	1.93921e-05	2.08635e-05	3.30605e-05	2.9729e-05	4.29479e-05	3.58414e-05
-110		2.96144e-05	15	1.4523e-05	3.74983e-06			-110	1.792e-05	6.50346e-05	1.58517e-05	2.68239e-05	1.15752e-05	2.16333e-05	3.82154e-05	9.55252e-06	3.3971e-05	3.02594e-05	2.27154e-05	3.87187e-05	3.52843e-05	4.74073e-05	2.92528e-05
-100		3.53134e-05	15	1.89398e-05	4.89025e-06			-100	1.58937e-05	6.95173e-05	2.70633e-05	6.29862e-05	1.21531e-05	3.68994e-06	4.64898e-05	1.19435e-05	4.47525e-05	3.2342e-05	2.99629e-05	4.08982e-05	4.1514e-05	4.97255e-05	4.07689e-05
-90		4.33482e-05	15	2.0713e-05	5.34807e-06			-90	2.52704e-05	8.49789e-05	3.36402e-05	7.03598e-05	3.22682e-05	3.5476e-06	5.70693e-05	1.71069e-05	5.09789e-05	3.30874e-05	3.74772e-05	4.99688e-05	4.90356e-05	5.93934e-05	4.60407e-05
-80		5.41688e-05	15	2.6359e-05	6.80587e-06			-80	1.64588e-05	0.000104356	4.73852e-05	9.57635e-05	4.83687e-05	5.84333e-06	6.9043e-05	2.38277e-05	6.31372e-05	4.46063e-05	4.63549e-05	6.30491e-05	5.88856e-05	6.58005e-05	5.96526e-05
-70		7.98727e-05	15	2.38306e-05	6.15303e-06			-70	3.8449e-05	0.000129185	6.76205e-05	0.000118	7.83076e-05	0.000112737	8.34533e-05	8.17437e-05	7.86023e-05	5.57307e-05	6.156e-05	7.29064e-05	7.26472e-05	7.40215e-05	7.31269e-05
-60		0.000107511	15	3.31594e-05	8.56173e-06			-60	5.35453e-05	0.000158905	9.33426e-05	0.000171806	0.00010422	0.000159802	0.000116206	0.000116644	0.000110094	7.5692e-05	8.20771e-05	9.51123e-05	8.96526e-05	8.89833e-05	9.65881e-05
-50		0.000155269	15	4.71474e-05	1.21734e-05			-50	0.000123379	0.000252212	0.000142929	0.000241655	0.000139849	0.000225817	0.000159328	0.000165281	0.000150718	0.000108411	0.000119688	0.00012784	0.000116668	0.000111718	0.000143541
-40		0.000235249	15	7.30134e-05	1.8852e-05			-40	0.000192834	0.000353367	0.000226969	0.000385811	0.000221031	0.000354836	0.000235958	0.000234154	0.000240973	0.000162345	0.000185526	0.000201829	0.00016861	0.000145887	0.00021861
-30		0.000381547	15	0.000121593	3.13952e-05			-30	0.000328655	0.000518659	0.000339335	0.000655545	0.000368583	0.000596795	0.00035424	0.000404773	0.000393251	0.000277743	0.000333668	0.000311055	0.000272452	0.000207638	0.000360818
-20		0.000631403	15	0.00019297	4.98247e-05			-20	0.000526	0.00082945	0.000537244	0.00110524	0.000655555	0.000885853	0.000607619	0.000661534	0.000722696	0.000478647	0.000560558	0.000555444	0.000455296	0.000327042	0.000562863
-10		0.000989644	15	0.000235674	6.08508e-05			-10	0.000848051	0.00143185	0.000822351	0.00139931	0.0010139	0.00109261	0.000932316	0.00118514	0.00120932	0.000826628	0.000941464	0.000874465	0.000728536	0.000599297	0.000939421
M650K									ND7_016							ND7_017		ND7_021
mV		mean	n	stdv	SEM			experiment	e1	e7	e12	e13	e14	e19	e20	e6	e7	e1	e2	e3	e4
-120		4.21399e-05	13	2.57474e-05	7.14104e-06		tau	-120	2.78784e-05	2.75676e-05	3.48804e-05	1.27071e-05	6.92034e-05	5.02957e-05	2.16928e-05	1.05575e-05	4.61575e-05	4.23451e-05	5.023e-05	0.000107751	4.65516e-05
-110		4.40434e-05	13	2.19352e-05	6.08372e-06			-110	2.95846e-05	3.14465e-05	4.95972e-05	2.10947e-05	5.98122e-05	5.63938e-05	1.4563e-05	1.8515e-05	5.02238e-05	3.77536e-05	5.81861e-05	9.51333e-05	5.02607e-05
-100		4.82772e-05	13	1.81375e-05	5.03044e-06			-100	3.62752e-05	3.74889e-05	7.18965e-05	3.03505e-05	7.24742e-05	6.05946e-05	1.15147e-05	3.0674e-05	5.63142e-05	4.56855e-05	6.2996e-05	5.32055e-05	5.8134e-05
-90		5.46556e-05	13	2.00477e-05	5.56024e-06			-90	3.91973e-05	4.62216e-05	7.36007e-05	3.61159e-05	8.55193e-05	6.90803e-05	1.48516e-05	3.10183e-05	6.23288e-05	5.51678e-05	7.15097e-05	5.93838e-05	6.65273e-05
-80		6.47683e-05	13	2.28117e-05	6.32682e-06			-80	5.22148e-05	5.78047e-05	9.34747e-05	3.79959e-05	9.68747e-05	7.24699e-05	1.59703e-05	4.54018e-05	7.60564e-05	6.67738e-05	8.34619e-05	6.57076e-05	7.77815e-05
-70		7.59537e-05	13	2.7125e-05	7.52312e-06			-70	6.9669e-05	7.30065e-05	0.000101141	4.52235e-05	0.000113758	9.58169e-05	1.14743e-05	6.22574e-05	8.05962e-05	6.34609e-05	9.84692e-05	7.80094e-05	9.45163e-05
-60		9.70542e-05	13	3.07105e-05	8.51757e-06			-60	0.000100258	8.79664e-05	0.000125452	4.98596e-05	0.000120026	0.000127023	2.73892e-05	7.50215e-05	0.000111695	9.98117e-05	0.000122923	9.42566e-05	0.000120023
-50		0.000134019	13	3.58288e-05	9.93713e-06			-50	0.00014881	9.75142e-05	0.000163165	7.29784e-05	0.000167087	0.000180301	7.21403e-05	0.000108298	0.000147793	0.000144777	0.000153704	0.000124091	0.000161588
-40		0.000199128	13	5.20722e-05	1.44422e-05			-40	0.000238318	0.000141246	0.000250186	0.000115389	0.000233214	0.000264592	0.000124555	0.00015184	0.000215894	0.000252264	0.000198971	0.000172153	0.000230046
-30		0.000335839	13	9.29546e-05	2.5781e-05			-30	0.000435179	0.000232482	0.000477778	0.000196753	0.000372822	0.000448205	0.000229239	0.000259289	0.00033984	0.000426725	0.00029216	0.000295233	0.000360205
-20		0.00056393	12	0.000145029	4.18662e-05			-20	0.000702878	0.000405478	0.000691127	0.000336919	0.000624712	0.000721201	0.000443595	0.000444067	0.000555066	0.000764911		0.000438082	0.000639125
-10		0.000862089	13	0.000192083	5.32743e-05			-10	0.00096239	0.000658032	0.00117286	0.000599873	0.000888767	0.000996747	0.000733373	0.000671317	0.000762878	0.00112365	0.000815953	0.000725178	0.00109614

## Sheet: Figure 5
Figure 5
Panel A+B, Inactivation
WT
									ND7_016					ND7_017
mV		mean	n	stdv	SEM				e9	e11	e16	e17	e21	e3	e8	e9
-130		0.960156	8	0.0374904	0.0132549		relative I	-130	0.992723	0.935476	0.95865	0.989839	1	0.953994	0.965459	0.88511
-120		0.98545	8	0.0110997	0.00392435			-120	0.969586	0.979999	0.982542	0.994192	0.999368	0.980745	0.977166	1
-110		0.988452	8	0.0164259	0.00580744			-110	1	1	1	1	0.978377	0.999772	0.964227	0.965241
-100		0.97285	8	0.0245286	0.00867217			-100	0.969555	0.984328	0.947008	0.991907	0.942478	1	1	0.947527
-90		0.933946	8	0.0512683	0.0181261			-90	0.881851	0.991881	0.873607	0.99339	0.877398	0.97608	0.930414	0.946943
-80		0.833711	8	0.101724	0.035965			-80	0.810503	0.860415	0.695153	0.957535	0.681198	0.942645	0.857704	0.864537
-70		0.657168	7	0.148357	0.0560736			-70	0.578612	0.784808		0.707752	0.384331	0.837554	0.657539	0.649581
-60		0.368493	8	0.153295	0.0541981			-60	0.283677	0.51509	0.187186	0.359105	0.18414	0.626567	0.415321	0.376854
-50		0.182757	8	0.11038	0.0390251			-50	0.106132	0.257664	0.0794933	0.167438	0.0426134	0.382811	0.239596	0.186312
-40		0.0809602	8	0.0657287	0.0232386			-40	0.0182119	0.138522	0.0263038	0.0932522	-0.0195262	0.162424	0.135493	0.0930013
-30		0.0362691	8	0.0413779	0.0146293			-30	0.00398236	0.0751905	0.0161021	0.064817	-0.0359398	0.0611127	0.0220192	0.0828686
-20		0.0413507	8	0.0417197	0.0147502			-20	-0.0146793	0.0810126	0.0452166	0.0699477	-0.0295157	0.0430833	0.057697	0.0780433
-10		0.0483988	8	0.0663135	0.0234454			-10	-0.00833681	0.110363	0.0440988	0.0545405	-0.0628771	0.0437456	0.0511631	0.154493
0		0.0488334	8	0.0616335	0.0217907			0	-0.0175604	0.113249	0.0521891	0.0853235	-0.0599606	0.0474481	0.0515382	0.11844
10		0.0365762	8	0.0587019	0.0207542			10	-0.0348512	-0.00195361	0.0453198	0.098439	-0.046165	0.0587119	0.0610617	0.112047
		-65.9711	8	6.5438	2.31358		Boltzmann midpoint		-66.972	-61.346	-76.764	-64.867	-72.365	-55.345	-63.61	-66.5
		-9.03114	8	1.34526	0.47562		Boltzmann slope		-8.6661	-10.367	-7.3406	-7.3371	-8.2692	-9.3571	-10.827	-10.085
M650K
									ND7_016						ND7_017
mV		mean	n	stdv	SEM				e1	e7	e12	e13	e19	e20	e6	e7
-130		0.978114	8	0.0159503	0.00563927		relative I	-130	0.970885	0.96741	0.999508	0.954181	1	0.985441	0.971229	0.976259
-120		0.98875	8	0.0144062	0.00509335			-120	0.980111	0.995567	1	0.960906	0.99588	1	1	0.977533
-110		0.977739	8	0.0239835	0.00847945			-110	1	1	0.925249	0.987351	0.976134	0.98363	0.982924	0.96662
-100		0.9455	8	0.071987	0.0254513			-100	0.925435	0.98007	0.779117	1	0.942711	0.967104	0.969563	1
-90		0.853803	8	0.127195	0.0449702			-90	0.850938	0.91381	0.557799	0.929116	0.834848	0.971704	0.884673	0.887534
-80		0.714756	8	0.132204	0.0467411			-80	0.603433	0.759623	0.501264	0.875186	0.658837	0.882448	0.666935	0.770325
-70		0.452999	8	0.13122	0.0463931			-70	0.365255	0.540331	0.238491	0.537574	0.373188	0.654086	0.40659	0.508475
-60		0.218586	8	0.073195	0.0258783			-60	0.161596	0.252674	0.116023	0.294496	0.143633	0.322678	0.220138	0.237445
-50		0.113309	8	0.0303013	0.0107131			-50	0.0965925	0.116327	0.114173	0.12317	0.0470331	0.141421	0.136297	0.13146
-40		0.0788867	8	0.0446058	0.0157705			-40	0.0549312	0.0836216	0.11907	0.061019	-0.011883	0.104571	0.126871	0.092893
-30		0.0487581	8	0.0337088	0.0119178			-30	0.0226854	0.0633187	0.050264	0.072965	-0.02051	0.0475064	0.0835649	0.0702702
-20		0.050625	8	0.0434927	0.015377			-20	0.0112434	0.059458	0.0779164	0.0747595	-0.0397526	0.0633154	0.0921109	0.0659488
-10		0.0311017	8	0.0497902	0.0176035			-10	0.00428409	0.057161	-0.045698	0.0862915	-0.0310458	0.0380264	0.0766281	0.0631662
0		0.0313484	8	0.0698085	0.024681			0	0.0165706	0.0657952	-0.0971933	0.0788308	-0.0519038	0.0754956	0.0810865	0.0821053
10		0.0250364	7	0.0911451	0.0344496			10	0.0249112		-0.144749	0.0610871	-0.0462789	0.0916296	0.111575	0.0770799
		-73.8047	8	6.32456	2.23607		Boltzmann midpoint		-75.722	-71.017	-87.324	-68.822	-73.617	-66.618	-75.807	-71.511
		-9.66176	8	1.51485	0.535581		Boltzmann slope		-9.6511	-9.4649	-12.796	-8.2272	-8.5565	-8.2619	-10.642	-9.6945
Panel C, Inactivation Fit
WT
									ND7_022								ND7_023
mV		mean	n	stdv	SEM				e7	e9	e11	e13	e15	e17	e19	e22	e2	e5
-20		0.00715517	2	0.00198804	0.00140575			-20									0.00856093	0.00574942
-10		0.00584735	5	0.00166698	0.000745496			-10	0.00821936					0.00420139	0.00453695		0.00680728	0.00547177
0		0.00470192	9	0.000907854	0.000302618			0	0.00551945	0.00346707	0.00459465		0.00491762	0.00355319	0.0043315	0.00636789	0.00500313	0.00456275
10		0.0038338	10	0.000756389	0.000239191			10	0.00378778	0.00319324	0.00362752	0.00285571	0.00396509	0.00304707	0.00398492	0.00545165	0.00450762	0.00391739
20		0.00314303	10	0.000659436	0.000208532			20	0.00328323	0.00256879	0.00285517	0.00240451	0.00370305	0.00271492	0.00322871	0.00454075	0.00258279	0.00354836
30		0.00276298	10	0.000608983	0.000192577			30	0.00272138	0.00245842	0.00247351	0.00215149	0.00258449	0.00256032	0.00308377	0.00415877	0.00214542	0.00329222
40		0.00238305	9	0.000464254	0.000154751			40	0.00232258	0.00215059	0.00211518	0.00181499	0.00230566	0.00273684	0.00317278		0.00190681	0.00292201
50		0.00247214	9	0.00054501	0.00018167			50	0.0025741	0.00207208	0.00216044	0.001686		0.00289184	0.0032347	0.00263459	0.00190389	0.0030916
60		0.00244404	7	0.000445917	0.000168541			60	0.00251681	0.00200904	0.00227226	0.00207743			0.00309092	0.00300908	0.00213276
70		0.00243269	5	0.000453181	0.000202669			70		0.00226482	0.00263319	0.00198483			0.00312318		0.00215745
M650K
									ND7_022										ND7_023
mV		mean	n	stdv	SEM			experiment	e2	e6	e8	e10	e12	e14	e16	e18	e21	e23	e4	e6
-20		0.00707481	3	0.00271772	0.00156908			-20										0.00999913	0.0065987	0.00462661
-10		0.0064455	5	0.00157038	0.000702297			-10	0.00686472								0.0072432	0.00784688	0.00648925	0.00378344
0		0.00460403	12	0.0016251	0.000469126			0	0.004834	0.00591034	0.00370349	0.00225686	0.00367516	0.00285552	0.0041182	0.0081916	0.00578364	0.00530231	0.00528085	0.00333636
10		0.00371706	12	0.000877539	0.000253324			10	0.00399312	0.00437178	0.00308941	0.00224668	0.00293818	0.00276406	0.00442883	0.00546277	0.00401325	0.00394321	0.00399203	0.00336136
20		0.00322675	12	0.000541085	0.000156198			20	0.00318559	0.00340824	0.00289035	0.00259867	0.00246518	0.00272115	0.00383478	0.00440727	0.00320436	0.0034739	0.00335134	0.00318021
30		0.00295001	12	0.000538812	0.000155542			30	0.00289268	0.00274096	0.00277078	0.00204568	0.00226182	0.00297462	0.00387499	0.00376168	0.00311365	0.00258984	0.00304628	0.0033271
40		0.00265284	11	0.000639628	0.000192855			40	0.00236377	0.00243451	0.00240223	0.00213619	0.00147391	0.00274344	0.00377666	0.00333358	0.00333004	0.00245176	0.00273517
50		0.00249349	9	0.00058634	0.000195447			50	0.00234943	0.00203356	0.00271884	0.00297213	0.00130464	0.00223972		0.00325578		0.00270968	0.00285763
60		0.00238252	8	0.000752247	0.00026596			60	0.00296886	0.00185662	0.00236075		0.00125428	0.00228342		0.00347401		0.00177481	0.00308742
70		0.00273086	7	0.000912709	0.000344971			70		0.00213463	0.00303695		0.00116741	0.00328046		0.00364805		0.00225846	0.00359005
